# Supplementary material for: Plants and Other Materials Used for Dyeing in the Present Territory of Poland, Belarus and Ukraine according to Rostafiński’s Questionnaire from 1883
Source: Plants (Basel). 2023 Mar 28;12(7):1482. doi: 10.3390/plants12071482 (PMC10096798; doi:10.3390/plants12071482)
Supplement: Supplementary file 1 [file plants-12-01482-s001.zip]

Archive with 1 entries (1 files):
- plants-2275453-supplementary.xlsx
