# Supplementary material for: Plants and Other Materials Used for Dyeing in the Present Territory of Poland, Belarus and Ukraine according to Rostafiński’s Questionnaire from 1883
Source: Plants (Basel). 2023 Mar 28;12(7):1482. doi: 10.3390/plants12071482 (PMC10096798; doi:10.3390/plants12071482)
Supplement: Supplementary file 1 [file plants-12-01482-s001.zip › plants-2275453-supplementary.xlsx]

## Sheet: main matrix
Data / Date	Autor / Author	Zawód / Profession	Nr pytania / Question number	Nazwa / Name	Nazwa łac. gat. wymienionego w odpowiedzi / Latin name in the response	Nazw łacińska ostateczna / Final Latin name	Miejsce / place	Kraj / country		Uwagi / remarks
1883 07 30	Januchowski J. A.		60				Księstwo Poznańskie	PL		zielony bywa za pomocą oziminy wywołany na jajku
1883 08 01	Jaworowicz Kazimierz	nauczyciel w Różniatach koło Kruszwicy	60	cebula	Allium cepa	Allium cepa	Różniaty koło Kruszwicy	PL		barwią suchą wierzchnią skórką z cebuli
1883 08 01	Jaworowicz Kazimierz	nauczyciel w Różniatach koło Kruszwicy	60				Różniaty koło Kruszwicy	PL		barwią oziminą
1883 08 05	Szyl Joachim	?	60	cebula		Allium cepa	Wielkopolska	PL		Pisanki barwią odwarem z cebuli.
1883 08 07	Wawrzyniak	ksiądz, prezes Kółka Rolniczo-Włościańskiego w Śremie	60	cebula		Allium cepa	Śrem	PL		pisanki barwią się łupiną od cebuli - na żółto, a oziminą - na zielono
1883 08 05	Chybicki	ksiądz proboszcz	60	cebula		Allium cepa	Połajewo, pow. Obornicki	PL		oziminą, lupinami od cebuli
1883 09 05	Zikowski	lekarz	60	cebula		Allium cepa	Kcynia, pow. Szubin, W. Ks. Poznańskie	PL		Gotują z cebulą - a wtedy robią się żółte; na inne kolory biorą farb od kupców.
1883 09 05	Zikowski	lekarz	59	dąb		Quercus spp.	Kcynia, pow. Szubin, W. Ks. Poznańskie	PL		Barwią korą dębową, czarne jagody (w borze rosnące) przędzę lnianą i konopną, chociaż teraz wolą zanieść do farbiarzy celem barwienia.
1883 09 05	Zikowski	lekarz	59	czarne jagody		Vaccinium myrtillus	Kcynia, pow. Szubin, W. Ks. Poznańskie	PL		Barwią korą dębową, czarne jagody (w borze rosnące) przędzę lnianą i konopną, chociaż teraz wolą zanieść do farbiarzy celem barwienia.
1883 08 30	Woliński Adam	referandariusz sądu nadziemiańskiego	60	cebula		Allium cepa	Oporów, pow. Poniec	PL		gotują skórki z cebuli
1883 08 30	Chądzyński Zbigniew	rolnik, raczej właściciel folwarku	60	cebula		Allium cepa	Pakość	PL		łupiną z cebuli barwią na kolor czerwony
1883 08 30	Chądzyński Zbigniew	rolnik, raczej właściciel folwarku	60	ozimina		autumn sown cereals	Pakość	PL		na zielono
1883 08 24	Lewandowska Stanisława	właścicielka dóbr	61	cybula		Allium cepa		PL?		wielkanocne jaja barwią zielono oziminą, czerwono - łupinami cybuli
1883 08 24	Lewandowska Stanisława	właścicielka dóbr	60	len	Linum usitatissimum L.	Linum usitatissimum		PL?
1883 08 21	Karasiewicz Kazimierz	student medycyny	60	cebula		Allium cepa	Lwówek, pow. Buk, Opalenica, Nowy Tomyśl	PL		na żółto
1883 08 21	Karasiewicz Kazimierz	student medycyny	60	ozimina		autumn sown cereals	Lwówek, pow. Buk, Opalenica, Nowy Tomyśl	PL		na zielono
1883 08 17	Gajowiecki L.	ksiądz proboszcz	60	cebula		Allium cepa	Chodzież	PL		na czerwono
1883 08 17	Gajowiecki L.	ksiądz proboszcz	59	olsza		Alnus glutinosa	Chodzież	PL		skórami olszowemi i koperwasem - na czarny kolor
1883 08 17	Gajowiecki L.	ksiądz proboszcz	60	ozimina		autumn sown cereals	Chodzież	PL		na zielono
1883 08 17	Gajowiecki L.	ksiądz proboszcz	59	brzoza		Betula sp.	Chodzież	PL		listkami brzóz z ałunem - na żółto
1883 08 17	Gajowiecki L.	ksiądz proboszcz	59	mech		Lichenes	Chodzież	PL		na oliwkowo, mech szary z kamieni zeskrobany - na czerwono
1883 08 23	Jackowski T.	Dr	60	cebula		Allium cepa	Pomorzanowice, pow. Środa, W. Ks. Poznańskie	PL		za żółto czasem malują jaja gotując je w łupinach z cebuli
1883 08 23	Jackowski T.	Dr	59	olsza		Alnus glutinosa	Pomorzanowice, pow. Środa, W. Ks. Poznańskie	PL		dawniej farbowano na czarno przędzę i wełnę w korze olszowej ugotowanej z hałunem i koperwasem
1883 08 23	Olsztyński A.	na wsi urodzony i wychowany	60	cebula		Allium cepa	Podpniewki, pow. Pniewy, W. K. Poznańskie	PL		pisanki gotuja z łupiami cebuli
1883 08 23	Olsztyński A.	na wsi urodzony i wychowany	60	trawa zielona		grass	Podpniewki, pow. Pniewy, W. K. Poznańskie	PL		gotują z zieloną trawą
1883 08 23	Olsztyński A.	na wsi urodzony i wychowany	61	czerwiec polski		Porphyrophora polonica	Podpniewki, pow. Pniewy, W. K. Poznańskie	PL		wcale już ludowi nie znany. W szkołach tylko, gdzie stary nauczyciel Polak, dzieciom o tem opowiada.				unknown now, only in stories
1883 08 25	Tetzlaff Wincenty	słuchacz medycyny	60	cebula		Allium cepa	Młyny pod Strzelnem na Kujawach, W. K. Poznańskie	PL		na żółto. Zwyczaj barwienia jaj wielkanocnych w tej okolicy coraz rzadszy				the custom is becoming rarer
1883 08 25	Tetzlaff Wincenty	słuchacz medycyny	60	ozimina		autumn sown cereals	Młyny pod Strzelnem na Kujawach, W. K. Poznańskie	PL		na zielono. Zwyczaj barwienia jaj wielkanocnych w tej okolicy coraz rzadszy				dyeing eggs is becoming rarer
1883 08 25	Tetzlaff Wincenty	słuchacz medycyny	59	szakłak		Rhamnus cathartica	Młyny pod Strzelnem na Kujawach, W. K. Poznańskie	PL		staruszka powiada, że jej rodzice barwili wełnę i przędzę czarno szakłakiem, co jednakowoż chyba pomyłka, gdyż niedojrzałe jagody szakłaku dają trwałą żółtą, dojrzałe ciemno zieloną barwę.				formerly
1883 08 26	Kubaszewski Adam	ogrodnik u hrabiny Działyńskiej	60	cebula		Allium cepa	okolice Pleszewa, W. K. Poznańskie	PL		na żóło i brązowo
1883 08 26	Kubaszewski Adam	ogrodnik u hrabiny Działyńskiej	60	ozimina		autumn sown cereals	okolice Pleszewa, W. K. Poznańskie	PL		na zielono
1883 08 26	Małecki Antoni	?	60	cebula		Allium cepa	Poznańskie	PL		łuską z cebuli gotowaną wraz z jajami
1883 08 26	Małecki Antoni	?	59	brezylia		Caesalpinia brasiliensis L. or Paubrasilia echinata (Lam.) Gagnon, H.C.Lima & G.P.Lewis	Poznańskie	PL		na czarno-granatowo, kupowano w aptece				bought in pharmacy
1883 08 28	Jezierski Julian	student medycyny	60	cebula		Allium cepa	Bukowski powiat, W. K. Poznańskie	PL
1883 08 28	Jezierski Julian	student medycyny	60	krokosz		Carthamus tinctorius	Bukowski powiat, W. K. Poznańskie	PL	czasem
1883 08 28	Jezierski Julian	student medycyny	60	trawa		grass	Bukowski powiat, W. K. Poznańskie	PL
1883 09 02	Osiński	ksiądz	60	cebula		Allium cepa	Wielkopolska	PL
1883 09 02	Osiński	ksiądz	60	cykorya		Cichorium intybus	Wielkopolska	PL
1883 09 02	Osiński	ksiądz	60	szafran		Crocus sativus/Cardamus	Wielkopolska	PL
1883 09 12	Heintze	wikariusz	60	cebula		Allium cepa	Trzemeszno, W. K. Poznańskie	PL
1883 09 12	Heintze	wikariusz	60	ozimina		autumn sown cereals	Trzemeszno, W. K. Poznańskie	PL
1883 09 12	Heintze	wikariusz	59	krokost		Carthamus tincorius	Trzemeszno, W. K. Poznańskie	PL
1883 09 12	Heintze	wikariusz	46	krokost	Carthamus tinctorius [!]	Carthamus tinctorius L.	Trzemeszno, W. K. Poznańskie			używano go jako lekarstwo, przede wszystkim zaś do barwienia materji i wstążek na czerwony i żółty kolor, zamiast szafranu do placków, do farbowania jaj wielkanocnych
1883 11 22	Oświecimski Alfons		60	cebula		Allium cepa	ostrzeszowski powiat	PL
1883 11 22	Oświecimski Alfons		60	kocanki		Pulsatilla / Hepatica?	ostrzeszowski powiat	PL
1883 09 17	Berkowski Józef	ksiądz	60	cebula		Allium cepa	Odolanów, W. K. Poznańskie	PL		łupiną zabarwiają, kwiatem, prószem od siana
1884 12	Wesołowski Karol	oganista	60	cebula		Allium cepa	Wilatów, pow. Mogilnicki, W. K. Poznańskie	PL		barwią łupiną od cebuli
1884 12	Wesołowski Karol	oganista	60	ozimina		autumn sown cereals	Wilatów, pow. Mogilnicki, W. K. Poznańskie	PL
1884 12	Zakrzewscy	właściciele folwarku	60	cebula		Allium cepa	Ostrowite Trzemeszyńskie lub Pleszewskie	PL		skórkami - na czerwono
1884 12	Zakrzewscy	właściciele folwarku	60	włoska kalina [= berberys]		Berberis vulagris	Ostrowite Trzemeszyńskie lub Pleszewskie	PL		korzonkami - na żółto
1884 12	Zakrzewscy	właściciele folwarku	60	berberys [= włoska kalina]		Berberis vulgaris	Ostrowite Trzemeszyńskie lub Pleszewskie	PL		korzonkami - na żółto
1884 12	Zakrzewscy	właściciele folwarku	60	pszenica		Triticum sp.	Ostrowite Trzemeszyńskie lub Pleszewskie	PL		na zielono
1883 09 27	Omańkowska Janina		60	cebula		Allium cepa	Żabikowo pod Poznaniem	PL
1883 09 27	Omańkowska Janina		60	ozimina		autumn sown cereals	Żabikowo pod Poznaniem	PL
1883 10 05	Kaczmarek Antoni	subiekt ogrodniczy	60	cebula		Allium cepa	Droszew pod Sobótka, W. K. Poznańskie	PL		na żółto
1883 10 05	Kaczmarek Antoni	subiekt ogrodniczy	60	trawa		grass	Droszew pod Sobótka, W. K. Poznańskie	PL		na zielono
1909 09 15	Kowalski Franciszek	?	60	cebula		Allium cepa	Dębowiec koło Jasła	PL		na czerwono
1909 09 15	Kowalski Franciszek	?	60	ozimina		autumn sown cereals	Dębowiec koło Jasła	PL		na zielono
1883 08 18	Wodecki Franciszek	?	60	cebula		Allium cepa		PL		farbują
1883 08 18	Wodecki Franciszek	?	60	brezylia		Caesalpinia brasiliensis L. or Paubrasilia echinata (Lam.) Gagnon, H.C.Lima & G.P.Lewis		PL		farbują
1883 08 18	Wodecki Franciszek	?	60	krokosz		Carthamus tinctorius		PL		farbują
1883 07 29	Dobrzelewski Leopold	były prawnik, miał folwark pod Radomskiem, teraz mieszka w Częsochowie	60	cebula		Allium cepa		PL
1883 07 29	Dobrzelewski Leopold	były prawnik, miał folwark pod Radomskiem, teraz mieszka w Częsochowie	60	brezylia		Caesalpinia brasiliensis L. or Paubrasilia echinata (Lam.) Gagnon, H.C.Lima & G.P.Lewis		PL		[podaje też środki chemiczne do barwienia pisanek używane]
1883 07 29	Dobrzelewski Leopold	były prawnik, miał folwark pod Radomskiem, teraz mieszka w Częsochowie	60	krokosz		Carthamus tinctorius		PL
1883 07 29	Dobrzelewski Leopold	były prawnik, miał folwark pod Radomskiem, teraz mieszka w Częsochowie	60	szafran		Crocus sativus/Cardamus		PL
1883 08 12	Kawiecki Ignacy	dziennikarz gazet warszawskich	60	cebula		Allium cepa	Kaliskie	PL		na żółto
1883 08 12	Kawiecki Ignacy	dziennikarz gazet warszawskich	60	żyto		Secale cereale	Kaliskie	PL		na zielono
1883 08 12	Wiślicki Józef M.	autor 3 tomowego opisu Królestwa Polskiego (Kongresowego)	46	krokosz	Carthamus tinctorius L.	Carthamus tinctorius L.				lud używa go do barwienia jaj wielkanocnych, do ciasta wypiekanego, kołaczy, mianowicie kukiałek, obwarzanków, butek (przez żydów na sprzedaż) oraz do farbowania chust.
1883 07 25	Łękawski	mgr farmacji	60	olsza	Alnus rubra [!]	Alnus glutinosa		PL		kora z solami żelaza daje barwnik czarny, tabaczkowy i czerwono brunatny na zapaski, spódnice i gorsety
1883 07 25	Łękawski	mgr farmacji	60	berberys		Berberis vulgaris		PL		korzenie, do barwienia wełny i lnu
1883 07 25	Łękawski	mgr farmacji	60	buraki ćwikłowe		Beta vulgaris		PL		odwar do farbowania tkanin lnianych
1883 07 25	Łękawski	mgr farmacji	60	kapusta granatowa		Brassica oleracea		PL		odwar do farbowania tkanin lnianych
1883 07 25	Łękawski	mgr farmacji	60	brezylia		Caesalpinia brasiliensis L. or Paubrasilia echinata (Lam.) Gagnon, H.C.Lima & G.P.Lewis		PL
1883 07 25	Łękawski	mgr farmacji	60	krokosz		Carthamus tinctorius		PL		do barwienia wełny i lnu
1883 07 25	Łękawski	mgr farmacji	6	wróble proso	Lithospermum officinale [!]	Lithospermum officinale				korzonków używa lud do barwienia wełny na czerwono
1883 07 25	Łękawski	mgr farmacji	60		Litospermum officinale	Litospermum officinale		PL		korzenimi do barwienia na czerwono
1883 07 25	Łękawski	mgr farmacji	60	dąb		Quercus spp.		PL		kora z solami żelaza daje barwnik czarny, tabaczkowy i czerwono brunatny na zapaski, spódnice i gorsety
1883 07 25	Łękawski	mgr farmacji	60	szkłak		Rhamnus cathartica		PL		jagody
1883 07 25	Łękawski	mgr farmacji	60	marzanna		Rubia cf tinctoria	Litwa, Żmudź, Łódź, Pabianice, Ozorków	PL		korzenie, hodują tę roślinę w ogrodach				cultivated
1883 07 25	Łękawski	mgr farmacji	60	bez		Sambucus nigra		PL
1883 07 25	Łękawski	mgr farmacji	60		Vaccinium	Vaccinium sp.		PL		po ususzeniu, rozpuszczają barwnik w spirytusie i tym płynem farbują wełnę i len z dodatkiem ałunu
1884 01 20	Zieliński Edward	student medycyny	60	ruń (młode pędy zboża)		[cereals in general]	Ostrów, pow. Opoczyński, gub. Radomska	PL
1884 01 20	Zieliński Edward	student medycyny	60	cebula		Allium cepa	Katarzyna, pow. Włocławski	PL
1884 01 20	Zieliński Edward	student medycyny	60	cebula		Allium cepa	Nowa Wieś, pow. Słupecki, gub. Kaliska	PL		pisanki zwane tu kraszankami przeważnie barwią cebulą (gotując jajka w łupinach cebuli)
1884 01 20	Zieliński Edward	student medycyny	60	cebula		Allium cepa	Ostrów, pow. Opoczyński, gub. Radomska	PL
1884 01 20	Zieliński Edward	student medycyny	60	szczypiór		Allium sp.		PL		w niektórych miejscowościach szczypiórem hodowanym do tego w doniczkach				cultivated in pots
1884 01 20	Zieliński Edward	student medycyny	59	olszyna		Alnus glutinosa	Ostrów, pow. Opoczyński, gub. Radomska	PL		barwią wełnę na czarno sami, zanurzając ją w wodzie ze strużkami olszyny i dodając następnie szlufu (tj. odpadków i opiłek żelaza od kowala)
1884 01 20	Zieliński Edward	student medycyny	60	brezylija		Caesalpinia brasiliensis L. or Paubrasilia echinata (Lam.) Gagnon, H.C.Lima & G.P.Lewis	Katarzyna, pow. Włocławski	PL		kupna farba				from shops
1884 01 20	Zieliński Edward	student medycyny	46	krokosz	Carthamus tinctorius L.	Carthamus tinctorius L.	Osiek w Wieluńskiem	PL		dawniej (20 lat temu) używany był do barwienia chustek na żółto, nie wiem, czy do dziś jest znanym
1884 01 20	Zieliński Edward	student medycyny	60	szafran		Crocus sativus/Cardamus	Katarzyna, pow. Włocławski	PL		kupna farba				bought paint
1883 07 18	Czubek Jan	nauczyciel gimnazjalny	60	cebula		Allium cepa	Baczków koło Bochni	PL		jaja wielkanocne - wyraz pisanka nieznany - barwią się płynem z gotowanej cebuli na czerwono
1883 07 18	Czubek Jan	nauczyciel gimnazjalny	59	olsza		Alnus glutinosa	Baczków koło Bochni	PL		dawniej wyrabiano farbę z szyszek olszowych; jak? Dziś już nie wiadomo				formerly
1883 07 19	Malisz Bronisław	kandydat notarialny	60					PL?		pisanki barwią kraśką
1883 07 23	Katarzyna Zrywan lub Zrywaczek	? Odpowiedzi zapisane ręką J. Rostafińskiego	60	cebula		Allium cepa	Brzesko (pod Bochnią)	PL		na czerwono
1883 07 28	Janasiński Ignacy	student prawa; 1860-1912, późniejszy radca skarbu [treść nagrobka na cm. W Tarnopolu] http://cmentarzetarnopolskie.uksw.edu.pl/obiekty.php?id=15300	60	cebula		Allium cepa	pow. grybowski	PL		pisanki gotują w łuskach z cebuli, przez co nabierają pięknej kasztanowatej barwy
1883 08 02	Janasiński Ignacy	student prawa; 1860-1912, późniejszy radca skarbu [treść nagrobka na cm. W Tarnopolu] http://cmentarzetarnopolskie.uksw.edu.pl/obiekty.php?id=15300	60	buraki	Beta vulgaris L. subsp. vulgaris	Beta vulgaris	Grybów - okolice	PL		jaja kłąda także do buraków kiszonych, które zabarwiają jajka zupełnie na czerwono
1883 07 29	Myszkowski Stanisław	nauczyciel ludowy	60	cebula		Allium cepa	Jarosław, Cieszanów	PL		barwią łuską cebuli
1883 07 29	Myszkowski Stanisław	nauczyciel ludowy	60	olszyna		Alnus glutinosa	Jarosław, Cieszanów	PL		barwią korą olszyny
1883 07 29	Myszkowski Stanisław	nauczyciel ludowy	60	orzech		Juglans nigra	Jarosław, Cieszanów	PL		barwią łupą z orzecha
1883 07 29	Myszkowski Stanisław	nauczyciel ludowy	60	jabłoń		Malus spp.	Jarosław, Cieszanów	PL		barwią korą z jabłoni słodkiej
1883 07 29	Myszkowski Stanisław	nauczyciel ludowy	60	termentyla		Potentilla erecta ?	Jarosław, Cieszanów	PL		barwią termentylą z łykiem olszyny w ustach przegryzioną barwią laski na czerwono w pasy
1883 07 29	Myszkowski Stanisław	nauczyciel ludowy	60	dąb		Quercus spp.	Jarosław, Cieszanów	PL		barwią korą dębu
1883 07 29	Myszkowski Stanisław	nauczyciel ludowy	60	bez		Sambucus nigra	Jarosław, Cieszanów	PL		barwią korą bzu
1883 08 02	Skarszewski Franciszek Żuk		60	malwa		Alcea rosea	Rojówka, poczta Tęgoborze	PL
1883 08 02	Skarszewski Franciszek Żuk		60	cebula		Allium cepa	Rojówka, poczta Tęgoborze	PL
1883 08 02	Skarszewski Franciszek Żuk		59	przycierpki		Pyrus spp.	Rojówka, poczta Tęgoborze	PL		skórę barwią
1883 08 02	Skarszewski Franciszek Żuk		59	gruszki suche		Pyrus spp.	Rojówka, poczta Tęgoborze	PL		skórę barwią
1883 08 02	Skarszewski Franciszek Żuk		59	lasówki			Rojówka, poczta Tęgoborze	PL		skórę barwią
1883 08 08	Pallan Stanisław	kierownik szkoły w Pilznie	60	cebula		Allium cepa	okolice Pilzna, Tarnowa, Wiśnicza, Wieliczki, Tarnobrzegu, Jasła	PL		piórami na żółto
1883 08 08	Pallan Stanisław	kierownik szkoły w Pilznie	60	olsza		Alnus glutinosa	okolice Pilzna, Tarnowa, Wiśnicza, Wieliczki, Tarnobrzegu, Jasła	PL		szyszkami na brunatno
1883 08 08	Pallan Stanisław	kierownik szkoły w Pilznie	60	bryzelia		Caesalpinia brasiliensis L. or Paubrasilia echinata (Lam.) Gagnon, H.C.Lima & G.P.Lewis	okolice Pilzna, Tarnowa, Wiśnicza, Wieliczki, Tarnobrzegu, Jasła	PL		kupowana w handlu - na niebiesko				in shops
1883 08 08	Niedzielski B.	gospdaruje [dziedzic?]	60	owies		Avena sativa	Staszkówka, poczta Cieżkowice	PL		na zielono: odwarem i nastojem z młodego owsa
1883 08 08	Niedzielski B.	gospdaruje [dziedzic?]	60	brazylia		Caesalpinia brasiliensis L. or Paubrasilia echinata (Lam.) Gagnon, H.C.Lima & G.P.Lewis	Staszkówka, poczta Cieżkowice	PL		na czerwono
1883 08 10	Lippoman	?	60	cebula		Allium cepa	na "Mazurach", na "Rusi"	PL		łupki
1883 08 10	Lippoman	?	60	kraska czyli brezylia		Caesalpinia brasiliensis L. or Paubrasilia echinata (Lam.) Gagnon, H.C.Lima & G.P.Lewis	na "Mazurach", na "Rusi"	PL
1883 08 10	Lippoman	?	60	orzechy włoskie		Juglans nigra	na "Mazurach", na "Rusi"	PL		łupki
1883 08 10	Przybyłkiewicz J.	zastępca nauczyciela przy gimnazjum w Tarnowie	60	cebula		Allium cepa	okolice Tuchowa	PL
1883 08 10	Przybyłkiewicz J.	zastępca nauczyciela przy gimnazjum w Tarnowie	60	bruzelia		Caesalpinia brasiliensis L. or Paubrasilia echinata (Lam.) Gagnon, H.C.Lima & G.P.Lewis	okolice Tuchowa	PL		bardzo rzadko				very rarely
1883 08 10	Przybyłkiewicz J.	zastępca nauczyciela przy gimnazjum w Tarnowie	60	trawa		grass	okolice Tuchowa	PL
1883 09 27	Narkiewicz Jodko Tomasz	dziedzic dóbr Pukowa w guberni mińskiej, pow. Ihumeń	59	cebula		Allium cepa	pow. Ihumeń?	PL		barwią pisanki
1883 09 27	Narkiewicz Jodko Tomasz	dziedzic dóbr Pukowa w guberni mińskiej, pow. Ihumeń	59	mączennik, muczennik		Arctostaphylos uva-ursi	pow. Ihumeń?	BE		barwią przędzę lnianą i konopną
1883 09 27	Narkiewicz Jodko Tomasz	dziedzic dóbr Pukowa w guberni mińskiej, pow. Ihumeń	59	brazylia		Caesalpinia brasiliensis L. or Paubrasilia echinata (Lam.) Gagnon, H.C.Lima & G.P.Lewis	pow. Ihumeń?	PL		barwią pisanki
1883 09 27	Narkiewicz Jodko Tomasz	dziedzic dóbr Pukowa w guberni mińskiej, pow. Ihumeń	59	janowiec	Genista tinctoria [!]	Genista tinctoria	pow. Ihumeń?	PL		barwią przędzę lnianą i konopną
1883 09 27	Narkiewicz Jodko Tomasz	dziedzic dóbr Pukowa w guberni mińskiej, pow. Ihumeń	59	czerwiec, czerwieniec (koszenilla)		Porphyrophora polonica	pow. Ihumeń?	BE		barwią przędzę lnianą i konopną
1884 09 21	Tomaszewska Marina		61	cebula		Allium cepa	Winniki w Samborskiem	UA		na żółto
1884 09 21	Tomaszewska Marina		61	baznyk [= bez]		Sambucus nigra	Winniki w Samborskiem	UA		na fioletowo - odwarem jagód bzowych
1884 09 21	Tomaszewska Marina		61	bez [= baznyk]		Sambucus nigra	Winniki w Samborskiem	UA		na fioletowo - odwarem jagód bzowych
1884 09 21	Tomaszewska Marina		61	żyto		Secale cereale	Winniki w Samborskiem	UA		na zielono z listków ozimego żyta
1884 09 21	Tomaszewska Marina		61	kalina		Viburnum opulus	Winniki w Samborskiem	UA		na czerwono - odwarem jagód z kaliny
1883 12 06	Dydyńska Julia	ziemianka?	60	cebula		Allium cepa	Grąziowa nad Wiarem, pow. Dobromil	PL
1883 12 06	Dydyńska Julia	ziemianka?	59	olsza		Alnus glutinosa	wieś Piątkowa koło Sielnicy, pow. Dobromilski	PL		farbują czasem korą suszoną z olszyny, którą gotują z koperwasem i ałunem
1883 12 06	Dydyńska Julia	ziemianka?	60	kapusta		Brassica oleracea	Grąziowa nad Wiarem, pow. Dobromil	PL		kwas z kapusty
1883 12 06	Dydyńska Julia	ziemianka?	60	łotoć		Caltha palustris	ki	PL		kwiatków z łotoci
1883 12 06	Dydyńska Julia	ziemianka?	60	jęczmień		Hordeum vulgare	Grąziowa nad Wiarem, pow. Dobromil	PL
1883 12 06	Dydyńska Julia	ziemianka?	60	tarnina		Prunus spinosa	Grąziowa nad Wiarem, pow. Dobromil	PL		korzeniem na czarno
1883 12 06	Dydyńska Julia	ziemianka?	60	fiołki		Viola?	Grąziowa nad Wiarem, pow. Dobromil	PL		na fiołkowo
1883 11 07	[podpis nieczytelny]		60	cebula		Allium cepa	pow. Buczacki	PL
1883 11 07	[podpis nieczytelny]		60	żyto		Secale cereale	pow. Buczacki	PL		młode - na zielono
1883 10 25	Rybaczyk A. M.	kierownik szkoły w Mikulińcach	60	cebula		Allium cepa	Mikulińce, Tarnopol, Zbaraż, Skałat, Nowesioło	UA
1883 10 25	Rybaczyk A. M.	kierownik szkoły w Mikulińcach	60	brzoza		Betula sp.	Mikulińce, Tarnopol, Zbaraż, Skałat, Nowesioło	UA		liście = na żółto
1883 10 25	Rybaczyk A. M.	kierownik szkoły w Mikulińcach	59	hreczka		Fagopyrum sp.	Mikulińce, Tarnopol, Zbaraż, Skałat, Nowesioło	UA		na żółto w plewie hreczanej
1883 10 25	Rybaczyk A. M.	kierownik szkoły w Mikulińcach	60	jabłoń		Malus spp.	Mikulińce, Tarnopol, Zbaraż, Skałat, Nowesioło	UA		kora - na żółto
1883 10 25	Rybaczyk A. M.	kierownik szkoły w Mikulińcach	60	fasola czarna		Phaseolus vulgaris?	Mikulińce, Tarnopol, Zbaraż, Skałat, Nowesioło	UA		na fioletowo
1883 10 25	Rybaczyk A. M.	kierownik szkoły w Mikulińcach	59	szczaw dziki		Rumex sp.	Mikulińce, Tarnopol, Zbaraż, Skałat, Nowesioło	UA		na żółto
1883 10 25	Rybaczyk A. M.	kierownik szkoły w Mikulińcach	59	kwaśnica		Rumex?	Mikulińce, Tarnopol, Zbaraż, Skałat, Nowesioło	UA		na żółto w korze kwaśnicy
1883 10 25	Rybaczyk A. M.	kierownik szkoły w Mikulińcach	60	żyto		Secale cereale	Mikulińce, Tarnopol, Zbaraż, Skałat, Nowesioło	UA		młode
1883 09 30	Prysak Piotr	profesor ck. Seminarium nauczycielskiego żeńskiego w Krakowie	60	cebula		Allium cepa	pow. Monasterzyska, Buczacz i Podhajce	PL
1883 09 30	Prysak Piotr	profesor ck. Seminarium nauczycielskiego żeńskiego w Krakowie	60	olsza		Alnus glutinosa	pow. Monasterzyska, Buczacz i Podhajce	PL		kora
1883 09 30	Prysak Piotr	profesor ck. Seminarium nauczycielskiego żeńskiego w Krakowie	60	żyto		Secale cereale	pow. Monasterzyska, Buczacz i Podhajce	PL		liściem
1883 09 22	Bodnarski Jan	słuchacz medycyny	60	cebula	Allium cepa L.	Allium cepa	wieś Bystra, pow. Jordanów	PL
1883 09 20	Łoziński Florian	zastępca nauczyciela przy gimnazjum w Przemyślu	60		Hypericum perforatum [!]	Hypericum perforatum	Czortkowskie i Tarnopolskie	UA		kwiatem barwią wódkę
1883 09 20	Łoziński Florian	zastępca nauczyciela przy gimnazjum w Przemyślu	60	trojca świataja	Hypericum perforatum [!]	Hypericum perforatum	Przemyskie	PL
1883 09 20	Łoziński Florian	zastępca nauczyciela przy gimnazjum w Przemyślu	60	kwaśnica [= dzika jabłoń]		Malus spp.	Czortkowskie i Tarnopolskie	UA		kora do barwienia jaj
1883 09 20	Łoziński Florian	zastępca nauczyciela przy gimnazjum w Przemyślu	59	dąb		Quercus spp.	Czortkowskie i Tarnopolskie	UA		do barwienia - kora dębowa
1883 08 26	Morawski Zygmunt	profesor gimnazjalny w Tarnowie, wydawca "Przyrodnika"	60	cebula		Allium cepa	Brzeżany i okolicznde wioski	PL
1883 08 24	Hankiewicz Jan	?	60	cebula		Allium cepa	powiaty Mościski i Jaworowski	UA
1883 08 24	Hankiewicz Jan	?	60	szafran		Crocus sativus/Cardamus	powiaty Mościski i Jaworowski	UA
1883 08 24	Hankiewicz Jan	?	60	jabłoń		Malus spp.	powiaty Mościski i Jaworowski	UA		barwią korzeniami ze słodkiej jabłoni
1883 09 16	Boberski Władysław	inspektor szkół miejskich we Lwowie	60	cebula		Allium cepa	Cygany, pow. Husiatyn	UA
1883 12 25	Boberski Władysław	inspektor szkół miejskich we Lwowie	59	konopie		Cannabis sativa	wieś Skoryki, pow. Skałacki	UA		[opis barwienia wełny i konopi przy pomocy barszczu!]
1883 09 16	Boberski Władysław	inspektor szkół miejskich we Lwowie	60	jabłoń		Malus spp.	Kopyczyńce	PL		kora z kwaśniej jabłoni [cały opis wykonania kraszanek]
1883 08 16	Boberski Władysław	inspektor szkół miejskich we Lwowie	59	matyrynka		Origanum vulgare or Thymus sp.	Czortkowskie	UA		barwią wełne za pomocą "matyrynki"
1883 12 25	Boberski Władysław	inspektor szkół miejskich we Lwowie	59	kupczaki pełne	Tagetes [!]	Tagetes cf patula	Iwanków koło Borszczowa	UA		barwią wełnę na czerwono
1883 08 16	Lubomęski Władysław		60	brazylia		Caesalpinia brasiliensis L. or Paubrasilia echinata (Lam.) Gagnon, H.C.Lima & G.P.Lewis	na północ od Lwowa ku Żółkwi	UA
1883 08 16	Lubomęski Władysław		60	szafran		Crocus sativus/Cardamus	na północ od Lwowa ku Żółkwi	UA
1883 08 16	Lubomęski Władysław		60	jabłoń		Malus spp.	na północ od Lwowa ku Żółkwi	UA
1883 08 16	Lubomęski Władysław		60	sakłak [sic!]		Rhamnus cathartica	na północ od Lwowa ku Żółkwi	UA
1883 08 09	Strzelecka Aurelia	żona radcy sądu obwodowego	60				wschodnia Galicja	PL		[opis robienia pisanek]
1883 08 08	Bogusiewicz Franciszek	nauczyciel ludowy	60	cybula		Allium cepa	Olszany okolice Przemyśla	PL		łuski, barwa czerwoniawa
1883 08 08	Bogusiewicz Franciszek	nauczyciel ludowy	60	olcha		Alnus glutinosa	Olszany okolice Przemyśla	PL		z kory, na czarno
1883 08 08	Bogusiewicz Franciszek	nauczyciel ludowy	60	koper		Anethum graveolens	Olszany okolice Przemyśla	PL		na żółto
1883 08 08	Bogusiewicz Franciszek	nauczyciel ludowy	60	brzoza		Betula sp.	Olszany okolice Przemyśla	PL		liśćmi na żółto wełnę
1883 08 08	Bogusiewicz Franciszek	nauczyciel ludowy	60	bryzela		Caesalpinia brasiliensis L. or Paubrasilia echinata (Lam.) Gagnon, H.C.Lima & G.P.Lewis	Olszany okolice Przemyśla	PL		barwa czerwona lub czarna
1883 08 08	Bogusiewicz Franciszek	nauczyciel ludowy	60	jabłoń		Malus spp.	Olszany okolice Przemyśla	PL		z kory, na żółto
1883 08 01	Gurówna A.	nauczycielka	60	malwa		Alcea rosea	Galicja?			kwiat czarnej malwy - na zielono
1883 08 01	Gurówna A.	nauczycielka	60	cebula		Allium cepa	Galicja?			liśćmi - na żółto
1883 08 01	Gurówna A.	nauczycielka	60	brezylia		Caesalpinia brasiliensis L. or Paubrasilia echinata (Lam.) Gagnon, H.C.Lima & G.P.Lewis	Galicja?			na czarno
1883 07 26	Parylak Piotr	profesor gimnazjalny w Stanisławowie [R. Skręt, 1980. Parylak Piotr (1846-1916). PSB 25: ……]	60	leśnica		?		PL		na żółto w korze
1883 07 26	Parylak Piotr	profesor gimnazjalny w Stanisławowie [R. Skręt, 1980. Parylak Piotr (1846-1916). PSB 25: ……]	60	czarna róża [= malwa]		Alcea rosea		UA		na szafirowo
1883 07 26	Parylak Piotr	profesor gimnazjalny w Stanisławowie [R. Skręt, 1980. Parylak Piotr (1846-1916). PSB 25: ……]	60	cebula		Allium cepa		UA		na żółto
1883 07 26	Parylak Piotr	profesor gimnazjalny w Stanisławowie [R. Skręt, 1980. Parylak Piotr (1846-1916). PSB 25: ……]	60	ozimina		autumn sown cereals		UA		na zielono
1883 07 26	Parylak Piotr	profesor gimnazjalny w Stanisławowie [R. Skręt, 1980. Parylak Piotr (1846-1916). PSB 25: ……]	60	piwonia		autumn sown cereals	Bukowina	UA
1883 07 26	Parylak Piotr	profesor gimnazjalny w Stanisławowie [R. Skręt, 1980. Parylak Piotr (1846-1916). PSB 25: ……]	60	krokosz		Carthamus tinctorius		UA		na żółto
1883 07 26	Parylak Piotr	profesor gimnazjalny w Stanisławowie [R. Skręt, 1980. Parylak Piotr (1846-1916). PSB 25: ……]	46	ćwitłuszka, ćwitłycia [= krokosz]		Carthamus tinctorius L.	Bukowina, wschodnia Galicja			dają do ciasta aby było żółte i barwią bawełnę do wyszywania koszul
1883 07 26	Parylak Piotr	profesor gimnazjalny w Stanisławowie [R. Skręt, 1980. Parylak Piotr (1846-1916). PSB 25: ……]	46	krokosz	Carthamus tinctorius L.	Carthamus tinctorius L.				dają do ciasta aby było żółte i barwią bawełnę do wyszywania koszul
1883 07 26	Parylak Piotr	profesor gimnazjalny w Stanisławowie [R. Skręt, 1980. Parylak Piotr (1846-1916). PSB 25: ……]	59	psie łajno		dog manure		UA		do barwienia czerwonych safianów dodają psiego łajna, które chłopcy zbierają
1883 07 26	Parylak Piotr	profesor gimnazjalny w Stanisławowie [R. Skręt, 1980. Parylak Piotr (1846-1916). PSB 25: ……]	60	barwinek		Vinca minor?		UA		na zielono
1883 07 25	Borkowski	zarządca dóbr Jana Skirlińskiego	60	cebula		Allium cepa	Żółkiewskie	UA
1883 08 31	Rzeszowski Leon	nauczyciel kierujący	60	cebula		Allium cepa	Rzeszowskie	PL
1883 08 31	Rzeszowski Leon	nauczyciel kierujący	60	olsza czarna		Alnus glutinosa	Rzeszowskie	PL		nasienniki
1883 08 31	Rzeszowski Leon	nauczyciel kierujący	60	zboże		cereals	Rzeszowskie	PL
1883 07 29	Łęski Michał		60	cebula		Allium cepa	Naliboki, pow. Miński	BE
1883 07 29	Łęski Michał		59	olcha		Alnus glutinosa	Naliboki, pow. Miński	BE		korą barwią
1883 07 29	Łęski Michał		59	brzoza		Betula sp.	Naliboki, pow. Miński	BE		liście
1883 07 29	Łęski Michał		59	czernica	Vaccinium myrtillus [!]	Vaccinium myrtillus	Naliboki, pow. Miński	BE		barwi nici
1883 07 29	Łęski Michał		59	maczało	Vaccinium uliginosum [!]	Vaccinium uliginosum	Naliboki, pow. Miński	BE		barwi nici
1883 08 03	Czarnocka Helena		59	mieszalnik		?	Nieśwież, Słuck, Mińsk	PL		leśna trawa
1883 08 03	Czarnocka Helena		60	cebula		Allium cepa	Nieśwież, Słuck, Mińsk	PL		jaja wielkanocne farbują
1883 08 03	Czarnocka Helena		59	olcha		Alnus glutinosa	Nieśwież, Słuck, Mińsk	PL		kotki - kolor ciemny
1883 08 03	Czarnocka Helena		59	son [= przylaszczka]		Anemone hepatica	Nieśwież, Słuck, Mińsk	PL		kolor lilijowy
1883 08 03	Czarnocka Helena		59	berberys		Berberis vulgaris	Nieśwież, Słuck, Mińsk	BE		gałązki i korzenie - kolor żółty
1883 08 03	Czarnocka Helena		60	bryzella		Caesalpinia brasiliensis L. or Paubrasilia echinata (Lam.) Gagnon, H.C.Lima & G.P.Lewis	Nieśwież, Słuck, Mińsk	PL		jaja wielkanocne farbują
1883 08 03	Czarnocka Helena		59	wołoszka [= haber]		Cyanus segetum	Nieśwież, Słuck, Mińsk	BE		kolor błękitnawy
1883 08 03	Czarnocka Helena		59	maliniak [farba kupowana w miasteczkach]			Nieśwież, Słuck, Mińsk	PL		kolor amarantowy
1883 08 03	Czarnocka Helena		59	farnabuk [farba]			Nieśwież, Słuck, Mińsk	PL		kolor czerwony
1883 08 03	Czarnocka Helena		60	bierest			Nieśwież, Słuck, Mińsk	PL		jaja wielkanocne farbują
1883 08 06	Laskarys Antonina z Zabiełłów		60	cebula		Allium cepa	Bobrujsk	BE
1883 08 06	Laskarys Antonina z Zabiełłów		60	przelaszczki		Anemone hepatica	Bobrujsk	BE		kwiatem na niebiesko-szmaragdowo
1883 08 06	Laskarys Antonina z Zabiełłów		59	muczenicznik		Arctostaphylos uva-ursi	Bobrujsk	BE		na czarno
1883 08 06	Laskarys Antonina z Zabiełłów		59	jabłoń		Malus spp.	Bobrujsk	BE		jabłoniowym liściem na żółto
1883 08 13	Onufrowicz Adam		60	cebula		Allium cepa	Pińszczyzna	PL		na żółto
1883 08 13	Onufrowicz Adam		59	olcha		Alnus glutinosa	Pińszczyzna	PL		korą olchową na ceglasto
1883 08 13	Onufrowicz Adam		60	brzoza		Betula sp.	Pińszczyzna	PL		liściem - na żółto
1883 08 13	Onufrowicz Adam		59	goździki leśne		Dianthus sp.	Pińszczyzna	BE		na żółto
1883 08 30	Słotwińska J.		60	cebula		Allium cepa	Ihumeński powiat	BE
1883 08 30	Słotwińska J.		59	olcha		Alnus glutinosa	Ihumeński powiat	BE		kora
1883 08 30	Słotwińska J.		60	bryzelia czerwona lub czarna		Caesalpinia brasiliensis L. or Paubrasilia echinata (Lam.) Gagnon, H.C.Lima & G.P.Lewis	Ihumeński powiat	BE
1883 08 30	Słotwińska J.		59	dąb		Quercus spp.	Ihumeński powiat	BE		kora
1883 09 02	Ossowski Antoni		60	cebula, cybula		Allium cepa	Chołuj, pow. Ihumeń	BE
1883 09 02	Ossowski Antoni		60	bryzelia		Caesalpinia brasiliensis L. or Paubrasilia echinata (Lam.) Gagnon, H.C.Lima & G.P.Lewis	Chołuj, pow. Ihumeń	BE
1883 09 02	Twardowska Maria		60	cebula		Allium cepa	Weleśnica, pow. Piński	PL
1883 09 29	Twardowska Maria		60	olszyna		Alnus glutinosa	Weleśnica	PL		na czarno
1883 09 29	Twardowska Maria		59	muczernik		Arctostaphylos uva-ursi	Weleśnica	PL		daje czarną farbę
1883 09 29	Twardowska Maria		59	zinowat	Genista tinctoria [!]	Genista tinctoria	Weleśnica	BE		żółta
1883 09 29	Twardowska Maria		59	zinówka	Genista tinctoria [!]	Genista tinctoria	Weleśnica	BE		żółta
1883 09 29	Twardowska Maria		59	żołtucha	Genista tinctoria [!]	Genista tinctoria	Weleśnica	BE		żółta
1883 09 02	Twardowska Maria		60	trawa młoda		grass	Weleśnica, pow. Piński	PL		zielono
1883 09 29	Twardowska Maria		60		Lycopodium clavatum [!]	Lycopodium clavatum	Weleśnica	PL		na zielono
1883 09 29	Twardowska Maria		59	zielenica	Lycopodium complanatum [!]	Lycopodium complanatum	Weleśnica	PL		daje farbę zieloną
1883 09 29	Twardowska Maria		59	kukułyca	Saponaria officinalis [!]	Saponaria officinalis	Weleśnica	PL		używa wierzchołków łodyg do mycia tkanin przed farbowaniem
1883 09 02	Twardowska Maria		60	czernice		Vaccinium myrtillus?	Weleśnica, pow. Piński	PL		suszonymi - na czarno
1883 09 08	Nielubowicz W.	ziemianin	60	cebula		Allium cepa	Piński powiat	PL		na orzechowo
1883 09 08	Nielubowicz W.	ziemianin	60	konopie		Cannabis sativa	Piński powiat	BE		na zielono
1883 09 15	Woyniłłowiczówna Jadwiga		59	popawka		?	wieś Lipów, pow. Rzeczycki, gub. Mińska	PL
1883 09 15	Woyniłłowiczówna Jadwiga		59	wiluk		?	wieś Lipów, pow. Rzeczycki, gub. Mińska	PL
1883 09 15	Woyniłłowiczówna Jadwiga		59	zielonka		?	wieś Lipów, pow. Rzeczycki, gub. Mińska	PL
1883 09 15	Woyniłłowiczówna Jadwiga		59	cebula		Allium cepa	wieś Lipów, pow. Rzeczycki, gub. Mińska	PL
1883 09 15	Woyniłłowiczówna Jadwiga		59	drok		Berberis vulgaris	wieś Lipów, pow. Rzeczycki, gub. Mińska	BE
1883 09 15	Woyniłłowiczówna Jadwiga		59	kruszyna		Frangula alnus	wieś Lipów, pow. Rzeczycki, gub. Mińska	BE		na niebiesko
1883 09 15	Woyniłłowiczówna Jadwiga		59	jabłonka		Malus spp.	wieś Lipów, pow. Rzeczycki, gub. Mińska	BE
1883 09 15	Woyniłłowiczówna Jadwiga		59	macierzanka		Origanum vulgare or Thymus sp.	wieś Lipów, pow. Rzeczycki, gub. Mińska	BE
1883 09 15	Woyniłłowiczówna Jadwiga		59	dąb		Quercus spp.	wieś Lipów, pow. Rzeczycki, gub. Mińska	BE
1883 09 04	Wais Kazimierz	uczeń VII kl. Gimnazjum	60	cebula		Allium cepa	Rymanów, pow. Sanok	PL		kolor czerwono-blady
1883 09 04	Wais Kazimierz	uczeń VII kl. Gimnazjum	60	tarń		Prunus spinosa	Rymanów, pow. Sanok	PL		kolor jasno-zielony - w korze tarniowej
1883 09 04	Wais Kazimierz	uczeń VII kl. Gimnazjum	60	fiołki		Viola?	Rymanów, pow. Sanok	PL		kolor niebieski
1883 09 05	x.		60	cebula		Allium cepa	Rzeszowkie koło Tyczyna	PL		na czerwono
1883 09 21	Szczepanik Józef	nauczyciel w Sędziszowie	60	cebula		Allium cepa	między Przeworskiem a Łańcutem	PL
1883 09 21	Szczepanik Józef	nauczyciel w Sędziszowie	60	olsza		Alnus glutinosa	między Przeworskiem a Łańcutem	PL		pisanki barwią w odwarze trzaseczek z korzenia olszy
1883 09 21	Górski Ignacy	ksiądz, podziekan Pilzneński proboszcz (w Szynwałdzie pod Tarnowem?)	60	burak		Beta vulgaris	Szynwałd	PL		na różowo
1883 09 21	Górski Ignacy	ksiądz, podziekan Pilzneński proboszcz (w Szynwałdzie pod Tarnowem?)	60	bryzelia		Caesalpinia brasiliensis L. or Paubrasilia echinata (Lam.) Gagnon, H.C.Lima & G.P.Lewis	Szynwałd	PL		na brunatno
1883 09 21	Górski Ignacy	ksiądz, podziekan Pilzneński proboszcz (w Szynwałdzie pod Tarnowem?)	60	szafran		Crocus sativus/Cardamus	Szynwałd	PL		na żółto
1883 10 10	Zielenkiewicz J.		60	bryzelia		Caesalpinia brasiliensis L. or Paubrasilia echinata (Lam.) Gagnon, H.C.Lima & G.P.Lewis	? Galicja	PL		po miasteczkach barwią. Ludowi barwienie pisanek nie jest znane.				only in towns they decorate
1883 09 25	Krawiec Tadeusz	nauczyciel	60	cebula		Allium cepa	Białobrzegi, Korniaktów, Budy, Dębina poczta Żołynia (pow. Łańcut)	PL
1883 09 25	Krawiec Tadeusz	nauczyciel	60	bruzylia		Caesalpinia brasiliensis L. or Paubrasilia echinata (Lam.) Gagnon, H.C.Lima & G.P.Lewis	Białobrzegi, Korniaktów, Budy, Dębina poczta Żołynia (pow. Łańcut)	PL		czyli trzaski drzewa campesiowego
1883 09 26	Bojakowski Nikodem	nauczuciel	60	cebula		Allium cepa	okolice Tarnowa ?	PL		na żółto
1883 09 26	Bojakowski Nikodem	nauczuciel	60	owies		Avena sativa	okolice Tarnowa ?	PL		słoma owsiana - na żółto
1883 09 26	Bojakowski Nikodem	nauczuciel	60	żyto		Secale cereale	okolice Tarnowa ?	PL		liście zielone żyta - na zielono
1883 09 26	Bojakowski Nikodem	nauczuciel	60	fernebuk			okolice Tarnowa ?	PL		na czerwono
1883 09 26	Bojakowski Nikodem	nauczuciel	59				Andrychów	PL		lud sam wyrabia płótna i barwi je
1884 03 16	Kosman Jan	nauczyciel	60	cebula		Allium cepa	nad dolnym biegiem Dunajca: Radłów, Biskupice Radłowskie, Wola Radłowska, Ruda, Zabawa, Zrochec [???], Żabno, Nidomice, Glów, Ilkowice, Sanoka, Sidlec, Bobrowniki, Rudka, Niwka	PL		na brązowo
1884 03 16	Kosman Jan	nauczyciel	60	trawa		grass	nad dolnym biegiem Dunajca: Radłów, Biskupice Radłowskie, Wola Radłowska, Ruda, Zabawa, Zrochec [???], Żabno, Nidomice, Glów, Ilkowice, Sanoka, Sidlec, Bobrowniki, Rudka, Niwka	PL		na zielono
1884 03 16	Kosman Jan	nauczyciel	60				nad dolnym biegiem Dunajca: Radłów, Biskupice Radłowskie, Wola Radłowska, Ruda, Zabawa, Zrochec [???], Żabno, Nidomice, Glów, Ilkowice, Sanoka, Sidlec, Bobrowniki, Rudka, Niwka	PL		Pisanek wielkanocnych lud wcale nie zna. Z jaj ugotowanych zdejmują skorupę przed święceniem, bo inaczej święcenie byłoby nieważne. Pisanki jest to zwyczaj miejski pojawiający się wprawdzie dzisiaj na wsi w pobliżu miast i miasteczek.
1883 10 01	Kijeński St.		59				Wola Wadowska, Smyków, Bór, Wierzchowiny, Kądzielna, koło Radomyśla, pow. Mielecki	PL		nie barwi, lecz kupuje gotową "krasiznę"				bought in shops
1883 10 01	Kijeński St.		60				Wola Wadowska, Smyków, Bór, Wierzchowiny, Kądzielna, koło Radomyśla, pow. Mielecki	PL		tu barwione nieznane				dying eggs unknown
1883 11 08	Groblewski M.		60	cebula		Allium cepa	Sandecki powiat	PL		[opis wykonywania pisanek z wosku, kraszenia, przyborów itp.]
1883 11 08	Groblewski M.		60	kraska			Sandecki powiat	PL		kupiona w mieście				bought in town
1883 11 14	Dobrowolski Władysław	ksiądz wikary	60	cebula		Allium cepa	Lubcza koło Pilzna	PL
1883 11 14	Dobrowolski Władysław	ksiądz wikary	60	trawa zwykła		grass	Lubcza koło Pilzna	PL
1883 08 13	Germanowa M.		60	cebula		Allium cepa	?	PL		jaja farbują
1883 08 13	Germanowa M.		60	bryzelija		Caesalpinia brasiliensis L. or Paubrasilia echinata (Lam.) Gagnon, H.C.Lima & G.P.Lewis	?	PL		jaja farbują
1883 08 13	Germanowa M.		60	krokosz		Carthamus tinctorius	?	PL		jaja farbują
1883 08 15	Sadowski Józef	nauczyciel? Może uczeń?	59	indyk		?	Rabka	PL		barwi płótna
1883 08 15	Sadowski Józef	nauczyciel? Może uczeń?	60	cebula		Allium cepa	Rabka	PL
1883 08 15	Sadowski Józef	nauczyciel? Może uczeń?	59	bryzelia		Caesalpinia brasiliensis L. or Paubrasilia echinata (Lam.) Gagnon, H.C.Lima & G.P.Lewis	Rabka	PL
1883 08 15	Sadowski Józef	nauczyciel? Może uczeń?	60	bryzelia		Caesalpinia brasiliensis L. or Paubrasilia echinata (Lam.) Gagnon, H.C.Lima & G.P.Lewis	Rabka	PL
1883 08 14	J.T.	?	60	cebula		Allium cepa	okolice Sokołówa, Leżajska, Rudnika	PL
1883 08 14	J.T.	?	60	krasia			okolice Sokołówa, Leżajska, Rudnika	PL		farba
1883 08 20	Kulinowski Józef	uczeń VII kl. Ginazjum w Tarnowie	60	cebula		Allium cepa	okolice Wojnicza	PL		barwią pisanki
1883 08 20	Kulinowski Józef	uczeń VII kl. Ginazjum w Tarnowie	60	bryzelia		Caesalpinia brasiliensis L. or Paubrasilia echinata (Lam.) Gagnon, H.C.Lima & G.P.Lewis	okolice Wojnicza	PL		barwią pisanki
1883 08 20	Kulinowski Józef	uczeń VII kl. Ginazjum w Tarnowie	60	siano		hay	okolice Wojnicza	PL		barwią pisanki
1883 08 27	Mroczkowski S.	mgr farmacji i były uczeń	60	cebula		Allium cepa	na Mazurach	PL		na żółto
1883 08 27	Mroczkowski S.	mgr farmacji i były uczeń	60	bryzelia		Caesalpinia brasiliensis L. or Paubrasilia echinata (Lam.) Gagnon, H.C.Lima & G.P.Lewis	na Mazurach	PL		na czarno
1883 08 27	Mroczkowski S.	mgr farmacji i były uczeń	60	bryzelia + troche ałunu i siarkanu żelazawego		Caesalpinia brasiliensis L. or Paubrasilia echinata (Lam.) Gagnon, H.C.Lima & G.P.Lewis	na Rusi	?		na czerwono
1883 08 28	Fusek Wilhelm (1842-1914)	mgr farmacji; http://www.muzeum.biecz.pl/czasowe/wilhelm-fusek-powstaniec-styczniowy-i-pozytywista.html	60	cebula		Allium cepa	Biecz	PL
1883 08 28	Fusek Wilhelm (1842-1914)	mgr farmacji; http://www.muzeum.biecz.pl/czasowe/wilhelm-fusek-powstaniec-styczniowy-i-pozytywista.html	60	drewno Camp…. [nieczytelne, może Campeszowe?]		Haematoxylum campechianum L.	Biecz	PL
1883 08 28	Fusek Wilhelm (1842-1914)	mgr farmacji; http://www.muzeum.biecz.pl/czasowe/wilhelm-fusek-powstaniec-styczniowy-i-pozytywista.html	60	żyto		Secale cereale	Biecz	PL		młodemi listkami
1883 08 30	Stu… Maria	?	60	cebula		Allium cepa	powiat w Tarnowie, Dębicy, Dąbrowie, Żabnie i Ropczycach	PL
1883 08 30	Stu… Maria	?	60	olsza		Alnus glutinosa	powiat w Tarnowie, Dębicy, Dąbrowie, Żabnie i Ropczycach	PL		liście
1883 08 30	Stu… Maria	?	60	brezylia		Caesalpinia brasiliensis L. or Paubrasilia echinata (Lam.) Gagnon, H.C.Lima & G.P.Lewis	powiat w Tarnowie, Dębicy, Dąbrowie, Żabnie i Ropczycach	PL
1883 08 30	Stu… Maria	?	60	wierzba		Salix sp.	powiat w Tarnowie, Dębicy, Dąbrowie, Żabnie i Ropczycach	PL		kora z młodych gałązek
1883 08 30	Stu… Maria	?	60	żyto		Secale cereale	powiat w Tarnowie, Dębicy, Dąbrowie, Żabnie i Ropczycach	PL
1883 09 03	Russocki Stanisław	obywatel ziemski	60	cebula		Allium cepa		?
1883 09 03	Russocki Stanisław	obywatel ziemski	60	bryzelia		Caesalpinia brasiliensis L. or Paubrasilia echinata (Lam.) Gagnon, H.C.Lima & G.P.Lewis		PL
1883 09 03	Russocki Stanisław	obywatel ziemski	60	śliwa		Prunus domestica		?		kora z drzewa śliwowego
1883 07 30	Lenartowicz Bogumił, brat stryjeczny Teofila Lenartowicza		60	cebula		Allium cepa	Wieluń	PL
1883 08 08	Milewska Aniela		60	cebula		Allium cepa	Koniński powiat, Sieradzki powiat, Warszawski powiat	PL		na czerwono
1883 08 08	Milewska Aniela		60	ozimina		autumn sown cereals	Koniński powiat, Sieradzki powiat, Warszawski powiat	PL		na zielono
1883 08 08	Milewska Aniela		59	krokosz		Carthamus tincorius	Koniński powiat, Sieradzki powiat, Warszawski powiat	PL		do farbowania
1883 08 08	Milewska Aniela		59	marzanna [???]		Rubia sp.?	Koniński powiat, Sieradzki powiat, Warszawski powiat	PL		do farbowania
1883 08 28	Czarniecka Wanda		60	cebula		Allium cepa	Noworadomskie, Częstochowskie, Wieluńskie	PL		na żółto
1883 08 28	Czarniecka Wanda		60	kocanki [= sasanki]		Pulsatilla / Hepatica?	Noworadomskie, Częstochowskie, Wieluńskie	PL		na fiołkowo
1883 08 28	Czarniecka Wanda		60	sasanki [= kocanki]		Pulsatilla sp.	Noworadomskie, Częstochowskie, Wieluńskie	PL		na fiołkowo
1883 08 28	Czarniecka Wanda		60	żyto		Secale cereale	Noworadomskie, Częstochowskie, Wieluńskie	PL		na zielono
1883 09 26	Okolska Stanisława		60	cebula		Allium cepa	Sieradzkie, powiat Łaski, wieś Zabłocie	PL
1883 09 26	Okolska Stanisława		59	olsza		Alnus glutinosa	Sieradzkie, powiat Łaski, wieś Zabłocie	PL		do farbowania w domu wełny używają kory
1883 09 26	Okolska Stanisława		59	brzoza		Betula sp.	Sieradzkie, powiat Łaski, wieś Zabłocie	PL		do farbowania w domu wełny używają kory				in household
1883 09 26	Okolska Stanisława		60	siano		hay	Sieradzkie, powiat Łaski, wieś Zabłocie	PL		na brudno żółto
1883 09 26	Okolska Stanisława		59	jabłoń		Malus spp.	Sieradzkie, powiat Łaski, wieś Zabłocie	PL		do farbowania w domu wełny używają liści
1883 09 26	Okolska Stanisława		60	sasanki	Anemone pratensis [!]	Pulsatilla cf pratensis	Sieradzkie, powiat Łaski, wieś Zabłocie	PL		na fiołkowo
1883 09 26	Okolska Stanisława		59	dąb		Quercus spp.	Sieradzkie, powiat Łaski, wieś Zabłocie	PL		do farbowania w domu wełny używają kory				at home
1884 04 24	Czarniecka Urszula		60	cebula		Allium cepa	Silnica, pow. Radomsko, gub. Piotrkowska	PL		na ciemno czerwono
1884 04 24	Czarniecka Urszula		60	podlaszczki	Viola [wg: Rostafiński, 1918. Geografja roślin a językoznawstwo]	Anemone hepatica	Silnica, pow. Radomsko, gub. Piotrkowska	PL		na niebiesko
1884 04 24	Czarniecka Urszula		60	kocanki		Pulsatilla / Hepatica?	Silnica, pow. Radomsko, gub. Piotrkowska	PL		na niebiesko
1884 04 24	Czarniecka Urszula		60	żyto		Secale cereale	Silnica, pow. Radomsko, gub. Piotrkowska	PL		na zielono
1883 08 09	Połkotycki Wł.	nauczuciel gimnazjum IV w Warszawie	60	kacanki (pierwiosnek)		?		PL
1883 08 09	Połkotycki Wł.	nauczuciel gimnazjum IV w Warszawie	60	cebula		Allium cepa		PL		łupin
1883 08 09	Połkotycki Wł.	nauczuciel gimnazjum IV w Warszawie	60	żyto		Secale cereale		PL		zielone listki
1883 12 08	Zagórski		60	cebula		Allium cepa	Wołyń	PL		liście na żółto
1883 12 08	Zagórski		60	jarzębina		Sorbus aucuparia	Wołyń	PL		kora - na ciemno żółto
końcówka listu [od pyt. 42]			59	czerwiec		?		PL?		na czerwono
końcówka listu [od pyt. 42]			60	malwa czerwona		Alcea rosea		PL?		na zielono w listkach
końcówka listu [od pyt. 42]			59	malwa ciemnoczerwona		Alcea rosea lub Malva sylvestris		PL?		w listkach na zielono
końcówka listu [od pyt. 42]			60	cebula		Allium cepa		PL?		na żółto
końcówka listu [od pyt. 42]			59	drok		Berberis vulgaris		PL?		na żółty; krzew dziko rosnący, o dużych kitach żółtego kwiaty, groszkowatego złożenia
końcówka listu [od pyt. 42]			60	brazylia		Caesalpinia brasiliensis L. or Paubrasilia echinata (Lam.) Gagnon, H.C.Lima & G.P.Lewis		PL?		na granatowo
końcówka listu [od pyt. 42]			59	brazylya		Caesalpinia brasiliensis L. or Paubrasilia echinata (Lam.) Gagnon, H.C.Lima & G.P.Lewis		PL?		na ciemno granatowy
końcówka listu [od pyt. 42]			60	krokosz		Carthamus tinctorius		PL?		na żółto
końcówka listu [od pyt. 42]			60	jabłoń		Malus spp.		PL?		w korze na żółto
końcówka listu [od pyt. 42]			60	topola kanadyjska		Populus x canadensis		PL?		na zielono w berkach [???] z topoli kanadyjskiej
końcówka listu [od pyt. 42]			60	kraska [= drzewo sandałowe]		Santalum album L.		PL?		na czerwono
1883 08 20	Kępiński Michał	właściciel majątku Sosnowice koło Sompolna [pow. Nieszawski] na Kujawach	60	cebula		Allium cepa	Sosnowice koło Sompolna [pow. Nieszawski] na Kujawach	PL
1883 08 20	Kępiński Michał	właściciel majątku Sosnowice koło Sompolna [pow. Nieszawski] na Kujawach	60	drzewo brezyliowe		Caesalpinia brasiliensis L. or Paubrasilia echinata (Lam.) Gagnon, H.C.Lima & G.P.Lewis	Sosnowice koło Sompolna [pow. Nieszawski] na Kujawach	PL
1883 08 29	Zieliński Władysław		60	cebula		Allium cepa	Kościelna Wieś, pow. Nieszawski, gub. Warszawska, Kujawy	PL		łupina
1883 08 29	Zieliński Władysław		60	coccinella		Porphyrophora polonica	Kościelna Wieś, pow. Nieszawski, gub. Warszawska, Kujawy	PL
1883 08 29	Szymański Antoni	student Wydziału Prawa Uniwersytetu Warszawskiego	60	cebula		Allium cepa	Karczew, pow. Kolski, gub. Kaliska	PL
1883 08 29	Szymański Antoni	student Wydziału Prawa Uniwersytetu Warszawskiego	60	żyto		Secale cereale	Karczew, pow. Kolski, gub. Kaliska	PL		na zielono
1883 09 16	Gdowski Antoni		60	cebula		Allium cepa	Lisice nad Nerem, pow. Kolski, gub. Kaliska; Bielice, pow. Kutnowski, gub. Warszawska	PL		na żółto
1883 09 16	Gdowski Antoni		60	ozimina		autumn sown cereals	Lisice nad Nerem, pow. Kolski, gub. Kaliska; Bielice, pow. Kutnowski, gub. Warszawska	PL		na zielono
1883 09 16	Gdowski Antoni		60	Puls		Pulsatilla / Hepatica?	Lisice nad Nerem, pow. Kolski, gub. Kaliska; Bielice, pow. Kutnowski, gub. Warszawska	PL		na niebiesko
1883 09 29	K. W. Kr…	ksiądz	60	cebula		Allium cepa	Kaliski i Wieluński pow., gub. Kaliska	PL
1883 09 29	K. W. Kr…	ksiądz	60	brezylia		Caesalpinia brasiliensis L. or Paubrasilia echinata (Lam.) Gagnon, H.C.Lima & G.P.Lewis	Kaliski i Wieluński pow., gub. Kaliska	PL
1883 09 29	K. W. Kr…	ksiądz	60	trawa		grass	Kaliski i Wieluński pow., gub. Kaliska	PL
1883 09 29	K. W. Kr…	ksiądz	60	siano		hay	Kaliski i Wieluński pow., gub. Kaliska	PL
1883 09 29	K. W. Kr…	ksiądz	59				Kaliski i Wieluński pow., gub. Kaliska	PL		[opis farbowania skór przy pomocy żelaza i koperwasu]
1883 11 13	Gątkiewiczowa Klementyna		60	cebula		Allium cepa	Kaliskie	PL
1883 11 13	Gątkiewiczowa Klementyna		60	kocanki [= dzwonki liliowe]		Anemone hepatica?	Kaliskie	PL		wczesną wiosną rosną w lasach; na liliowo
1883 11 13	Gątkiewiczowa Klementyna		59	krokosz		Carthamus tincorius	Kaliskie	PL		dawniej				formerly
1883 11 13	Gątkiewiczowa Klementyna		60	dzwonki liliowe [= kocanki]		Pulsatilla lub Hepatica?	Kaliskie	PL		wczesną wiosną rosną w lasach; na liliowo
1883 11 13	Gątkiewiczowa Klementyna		60	żyto		Secale cereale	Kaliskie	PL
1883 11 13	Gątkiewiczowa Klementyna		59	jagody czarne		Vaccinium myrtillus	Kaliskie	PL		sok, dawniej
	Rostafińska Wilhelmina		60	żyto		Secale cereale	Warszawskie	PL		niedojrzałe na zielono
1883 10 01	Trzcińska Aleksandra		60	cebula		Allium cepa	Łyczkowice pow. Skierniewice	PL
1883 10 01	Trzcińska Aleksandra		60	brezylija		Caesalpinia brasiliensis L. or Paubrasilia echinata (Lam.) Gagnon, H.C.Lima & G.P.Lewis	Łyczkowice pow. Skierniewice	PL
1883 10 01	Trzcińska Aleksandra		46	krokosz	Carthamus tinctorius L.	Carthamus tinctorius L.	Łyczkowice pow. Skierniewice			służyła im dawniej do farbowania wełny na kolor czerwony i żółty, z której kobiety następnie wyrabiały barwiste fartuchy i wełniaki
1883 10 01	Trzcińska Aleksandra		60	drzewo kampeszczowe		Haematoxylum campechianum L.	Łyczkowice pow. Skierniewice	PL
1883 10 01	Trzcińska Aleksandra		60	żyto		Secale cereale	Łyczkowice pow. Skierniewice	PL
1883 10 01	Trzcińska Aleksandra		59				Łyczkowice pow. Skierniewice	PL		wolą oddawać do farbiarzy czyli tak zwanych w ich narzeczu "krosiorzy"				they dont do it themselves
1883 11 14	?	ziemianin/ka	60	groch polny		[field pea]	Suszyn, Stępów, Wola Stępowska, pow. Gostyń	PL
1883 11 14	?	ziemianin/ka	60	cebula		Allium cepa	Suszyn, Stępów, Wola Stępowska, pow. Gostyń	PL
1883 11 14	?	ziemianin/ka	59	olszyna		Alnus glutinosa	Suszyn, Stępów, Wola Stępowska, pow. Gostyń	PL		na czarno olszyny i czerniowych z koperwasem korzonków
1883 11 14	?	ziemianin/ka	59	brzoza		Betula sp.	Suszyn, Stępów, Wola Stępowska, pow. Gostyń	PL		pąkami na żółto-zielono
1883 11 14	?	ziemianin/ka	59	mech		Lichenes	Suszyn, Stępów, Wola Stępowska, pow. Gostyń	PL		przędzę i wełnę lud barwi mchem z kamieni na kolor piernikowy
1883 11 14	?	ziemianin/ka	59	pszenica		Triticum sp.	Suszyn, Stępów, Wola Stępowska, pow. Gostyń	PL		na zielono
1883 11 20	Bobrzyńska Bronisława	ziemianka?	59	brzoza		Betula sp.	Międzyleś, pow. Radzymin	PL		na żółto listkami z młodej brzeziny.
1883 11 20	Bobrzyńska Bronisława	ziemianka?	60	bryzelia		Caesalpinia brasiliensis L. or Paubrasilia echinata (Lam.) Gagnon, H.C.Lima & G.P.Lewis	Międzyleś, pow. Radzymin	PL		jaja wielkanocne czyli pisanki, u nas zwane "piski" gotują w bryzelii kupowanej u żyda w miasteczku, wzory zaś "piszą" rozgrzanym zasklepem czyli woskiem, który pszczoły składają koło otworu ula.				bought from Jews in towns
1883 11 20	Bobrzyńska Bronisława	ziemianka?	59	janowiec	[Genista tinctoria]	Genista tinctoria	Międzyleś, pow. Radzymin	PL		na żółto - ziele dziko rosnące w lasach, mające żółte kwiatki, w połączeniu z kupnym ałunem				combined with alum
1883 11 20	Bobrzyńska Bronisława	ziemianka?	59	jabłoń leśna		Malus spp.	Międzyleś, pow. Radzymin	PL		na czerwono - lebiodka (hodowana dawniej w każdym ogródku) w połączeniu z liśćmi leśnej jabłoni - kolor śliczny i trwały				beautiful and durable
1883 11 20	Bobrzyńska Bronisława	ziemianka?	59	lebiodka		Origanum vulgare	Międzyleś, pow. Radzymin	PL		na czerwono - lebiodka (hodowana dawniej w każdym ogródku) w połączeniu z liśćmi leśnej jabłoni - kolor śliczny i trwały
1883 11 20	Bobrzyńska Bronisława	ziemianka?	59	farba		urine	Międzyleś, pow. Radzymin	PL		na niebiesko - krasili kupną farbą niebieską, ale ponieważ ta farba blakła od słońca i puszczała od deszczu, gospodynie doszły doświadczeniem do utrwalania koloru mocząc przędziwo po ufarbowaniu w urynie. W tym celu obstalowywano u zduna wielką misę z dwoma uszami przechowywaną starannie od roku do roku w każdym domu włościańskim do wiadomego użytku. Wszyscy starsi uczestniczyli w tej czynności, …				in blue - they painted with commercial blue paint, but because this paint faded from the sun and let go from the rain, the housewives came up with experience to fix the color by soaking the yarn after dyeing in urine. For this purpose, a large bowl with two handles was ordered by the stove fitter, carefully stored from year to year in every peasant house for known use. All the elders participated…
1883 11 20	Bobrzyńska Bronisława	ziemianka?	59	jagody czarne		Vaccinium myrtillus	Międzyleś, pow. Radzymin	PL		Chustki "kramne" na głowę nie były dawniej (przed 20-30 laty) używane. Brało się kawał lnianego płótna doskonale wybielonego, krajało na krzyżową chusteczkę, jagodami czarnemi krasiło kwiateczki i była śliczna chustka do kościoła. Dziś chyba staruszkę "dawnej mody" w białej płóciennej chustce zobaczysz.
1883 11 22	Kleniewski Jan		60	cebula		Allium cepa	Kluczkowice, pow. Opole Lubelskie	PL		odwar z łupin
1883 11 22	Kleniewski Jan		60	brezylia		Caesalpinia brasiliensis L. or Paubrasilia echinata (Lam.) Gagnon, H.C.Lima & G.P.Lewis	Kluczkowice, pow. Opole Lubelskie	PL
1883 11 14	Maciąg Michał		60	brezylijo		Caesalpinia brasiliensis L. or Paubrasilia echinata (Lam.) Gagnon, H.C.Lima & G.P.Lewis	powiat Krasnostawski: Turobin, Olszanka, Załawcze, Tarnawy, Huta, Gródek	PL		czerwono i czarno w kramach po miastach sprzedawaną				sold in towns
1883 11 14	Maciąg Michał		60	jabłoń		Malus spp.	powiat Krasnostawski: Turobin, Olszanka, Załawcze, Tarnawy, Huta, Gródek	PL		skóro zielono
1883 11 14	Maciąg Michał		60	żyto		Secale cereale	powiat Krasnostawski: Turobin, Olszanka, Załawcze, Tarnawy, Huta, Gródek	PL		szczypiórkami zielonemi
1883 11 10	Milowicz Iza		60	cebula		Allium cepa	Modryniec, pow. Hrubieszowski	PL		łupiny, do wosku mieszaja sadzę
1883 10 20	Hempel Maria (1834-1904), polska florystka, etnografka. Autorka notatek florystycznych (m.in. z województwa chełmskiego) ogłaszanych na łamach Pamiętnika Fizjograficznego. Zielnik roślin z okolic Łukowa ofiarowała w 1880 Muzeum Komisji Fizjograficznej Akademii Umiejętności. Współpracowała z O. Kolbergiem, zbierając materiały etnograficzne z Chełmskiego.	florystka, etnografka	60	indygo		?	Janowski powiat, Lubelska gub.	PL		kupują				they buy
1883 10 20	Hempel Maria (1834-1904), polska florystka, etnografka. Autorka notatek florystycznych (m.in. z województwa chełmskiego) ogłaszanych na łamach Pamiętnika Fizjograficznego. Zielnik roślin z okolic Łukowa ofiarowała w 1880 Muzeum Komisji Fizjograficznej Akademii Umiejętności. Współpracowała z O. Kolbergiem, zbierając materiały etnograficzne z Chełmskiego.	florystka, etnografka	60	cebula		Allium cepa	Janowski powiat, Lubelska gub.	PL		łuskami - na ceglasto
1883 10 20	Hempel Maria (1834-1904), polska florystka, etnografka. Autorka notatek florystycznych (m.in. z województwa chełmskiego) ogłaszanych na łamach Pamiętnika Fizjograficznego. Zielnik roślin z okolic Łukowa ofiarowała w 1880 Muzeum Komisji Fizjograficznej Akademii Umiejętności. Współpracowała z O. Kolbergiem, zbierając materiały etnograficzne z Chełmskiego.	florystka, etnografka	60	berberys		Berberis vulgaris	Skorczyce	PL		korą - na żółto
1883 10 20	Hempel Maria (1834-1904), polska florystka, etnografka. Autorka notatek florystycznych (m.in. z województwa chełmskiego) ogłaszanych na łamach Pamiętnika Fizjograficznego. Zielnik roślin z okolic Łukowa ofiarowała w 1880 Muzeum Komisji Fizjograficznej Akademii Umiejętności. Współpracowała z O. Kolbergiem, zbierając materiały etnograficzne z Chełmskiego.	florystka, etnografka	60	brezylia		Caesalpinia brasiliensis L. or Paubrasilia echinata (Lam.) Gagnon, H.C.Lima & G.P.Lewis	Janowski powiat, Lubelska gub.	PL		kupują				bought
1883 10 20	Hempel Maria (1834-1904), polska florystka, etnografka. Autorka notatek florystycznych (m.in. z województwa chełmskiego) ogłaszanych na łamach Pamiętnika Fizjograficznego. Zielnik roślin z okolic Łukowa ofiarowała w 1880 Muzeum Komisji Fizjograficznej Akademii Umiejętności. Współpracowała z O. Kolbergiem, zbierając materiały etnograficzne z Chełmskiego.	florystka, etnografka	60	drzewo kampeszowe		Haematoxylum campechianum L.	Janowski powiat, Lubelska gub.	PL		kupują				they buy
1883 10 18	Wawrzynkiewicz (z Terleckich) Konstancya	wdowa, akuszerka	60	cebula		Allium cepa	Janów Podlaski	PL
1883 10 18	Wawrzynkiewicz (z Terleckich) Konstancya	wdowa, akuszerka	60	brezylia		Caesalpinia brasiliensis L. or Paubrasilia echinata (Lam.) Gagnon, H.C.Lima & G.P.Lewis	Janów Podlaski	PL
1883 08 18	Chrzanowski Apolinary	fabryka cukru w Józefowie koło Ożarowa Mazowieckiego pod Warszawą	60	cebula		Allium cepa	Janowski pow., Lubelska gub.	PL
1883 08 18	Chrzanowski Apolinary	fabryka cukru w Józefowie koło Ożarowa Mazowieckiego pod Warszawą	60	brazylia		Caesalpinia brasiliensis L. or Paubrasilia echinata (Lam.) Gagnon, H.C.Lima & G.P.Lewis	Janowski pow., Lubelska gub.	PL		kupują w mieście				bought in shops
1883 08 18	Chrzanowski Apolinary	fabryka cukru w Józefowie koło Ożarowa Mazowieckiego pod Warszawą	59	mazonna		Rubia sp.	Janowski pow., Lubelska gub.	PL		wspominają tylko o mazonnie (zapewne Marzanna), że była kiedyś hodowana, lecz od lat wielu jej nie ma.				used to be cultivated
1883 08 18	Chrzanowski Apolinary	fabryka cukru w Józefowie koło Ożarowa Mazowieckiego pod Warszawą	60	pszenica		Triticum sp.	Janowski pow., Lubelska gub.	PL	niekiedy	odwarem z listków na zielono
1883 08 16	Przegaliński R.		60	cebula		Allium cepa	Grabówka pod Kraśnikiem, pow. Janowski	PL		na żółto łuskami
1883 08 16	Przegaliński R.		60	brazylia		Caesalpinia brasiliensis L. or Paubrasilia echinata (Lam.) Gagnon, H.C.Lima & G.P.Lewis	Grabówka pod Kraśnikiem, pow. Janowski	PL		na czerwono
1883 08 16	Przegaliński R.		60	krokosz		Carthamus tinctorius	Grabówka pod Kraśnikiem, pow. Janowski	PL		na czerwono
1883 08 16	Przegaliński R.		60	szafran		Crocus sativus/Cardamus	Grabówka pod Kraśnikiem, pow. Janowski	PL		na żółto
1883 07 25	Rogalewicz Józef		60	cebula		Allium cepa	Lubelskie i część Podlasia	PL
1883 07 25	Rogalewicz Józef		60	brezylia		Caesalpinia brasiliensis L. or Paubrasilia echinata (Lam.) Gagnon, H.C.Lima & G.P.Lewis	Lubelskie i część Podlasia	PL
1883 07 26	Chróściechowski Jan		60	cebula		Allium cepa	Lubelskie	PL		na pąsowo łupinami cebuli
1883 07 26	Chróściechowski Jan		60	brezylia		Caesalpinia brasiliensis L. or Paubrasilia echinata (Lam.) Gagnon, H.C.Lima & G.P.Lewis	Lubelskie	PL		na jasno-czerwono
1883 07 26	Chróściechowski Jan		59	brezylia		Caesalpinia brasiliensis L. or Paubrasilia echinata (Lam.) Gagnon, H.C.Lima & G.P.Lewis	Lubelskie	PL		do farbowania na czerwono, kupują po sklepach i handlach korzennych				bought in shops
1883 07 26	Chróściechowski Jan		59	wiórka			Lubelskie	PL		do farbowania na granatowo, kupują po sklepach i handlach korzennych				in shops
1883 08 04	Bokdanowicz [lub Bohdanowicz] A.		60	cebula		Allium cepa	Biłgorajski powiat - część południowo-wschodnia	PL
1883 08 04	Bokdanowicz [lub Bohdanowicz] A.		60	jabłoń		Malus spp.	Biłgorajski powiat - część południowo-wschodnia	PL
1883 08 04	Bokdanowicz [lub Bohdanowicz] A.		59	żółkwiło	Serratula tinctoria [oznaczenie Rostafińskiego]	Serratula tinctoria	Biłgorajski powiat - część południowo-wschodnia	PL		wełniane wyroby farbuje niekiedy na kolor żółty odwarem z rośliny zwanej żółkwiło, której liść i kwiat przy niniejszym załączam
1883 08 04	Bokdanowicz [lub Bohdanowicz] A.		60	pokrzywa		Urtica sp.	Biłgorajski powiat - część południowo-wschodnia	PL
1883 08 04	Bokdanowicz [lub Bohdanowicz] A.		60	zielenica			Biłgorajski powiat - część południowo-wschodnia	PL		jakieś ziele leśnie (dostać nie mogłam)
1883 08 13	Kołaczkowski Feliks	ogrodnik spod Lublina	60	cebula		Allium cepa	?	PL
1883 08 13	Kołaczkowski Feliks	ogrodnik spod Lublina	60	berberys		Berberis vulgaris	?	PL		korzeniem
1883 08 13	Kołaczkowski Feliks	ogrodnik spod Lublina	46	krokosz	Carthamus tinctorius L.	Carthamus tinctorius L.	Trąbczyn, wieś w Kaliskiem			w 1833 r., gdzie lud i po dworach pańskich używali kwiatu wysuszonego do zabarwiania ciast pszennych na żółto w mieysce szafranu na wszystkie uroczystości i uczty, jak również do farbowania szmat lnianych i bawełnianych na kolor żółty, a po przesuszeniu i przepraniu w serwatce zamieniał się na różowy i utrwalał. Krokosz w tej okolicy dużo siano, od tej pory nigdzie takowego nie spotkałem.
1883 08 13	Kołaczkowski Feliks	ogrodnik spod Lublina	60	pszenica		Triticum sp.	?	PL
1883 08 05	Skarżyński Modest Aleksander	właściciel dóbr ziemskich w Gąsce	59	zonagwięc [? lub zonagurje]		?	Łukowska ziemia	PL		roślina leśna, długie niebieskie kwiatki; na żółto
1883 08 05	Skarżyński Modest Aleksander	właściciel dóbr ziemskich w Gąsce	60	cebula		Allium cepa	Łukowska ziemia	PL		łupinami - na żółto
1883 08 05	Skarżyński Modest Aleksander	właściciel dóbr ziemskich w Gąsce	59	olszyna		Alnus glutinosa	Łukowska ziemia	PL		liściem - na brązowo, a z dodatkiem siarczanu żelaza - na czarno
1883 08 05	Skarżyński Modest Aleksander	właściciel dóbr ziemskich w Gąsce	60	brezylia, drzewo brezylijskie		Caesalpinia brasiliensis L. or Paubrasilia echinata (Lam.) Gagnon, H.C.Lima & G.P.Lewis	Łukowska ziemia	PL		wiórkami - na ciemnobrązowo
1883 08 05	Skarżyński Modest Aleksander	właściciel dóbr ziemskich w Gąsce	59	zegleń [?]		Lycopodium sp.	Łukowska ziemia	PL		roślina leśna, żółte kwiaty; na żółto
1883 08 05	Skarżyński Modest Aleksander	właściciel dóbr ziemskich w Gąsce	59	jabłonka		Malus spp.	Łukowska ziemia	PL		dawniej barwili przędzę liśćmi jabłonki (nerw środkowy i korzonek liścia czerwony) na czerwono				formerly
1883 08 05	Skarżyński Modest Aleksander	właściciel dóbr ziemskich w Gąsce	59	lebioda		Origanum vulgare?	Łukowska ziemia	PL		dawniej barwili przędzę na czerwono				formerly
1883 08 05	Skarżyński Modest Aleksander	właściciel dóbr ziemskich w Gąsce	60	żyto		Secale cereale	Łukowska ziemia	PL		piórkami młodego żyta - na zielono
1883 08 06	Poleski S.	?	60	cebula		Allium cepa	okolice Siedlec, ziemia Liwska	PL		jaja barwią łupinami
1883 08 06	Poleski S.	?	60	brazylia		Caesalpinia brasiliensis L. or Paubrasilia echinata (Lam.) Gagnon, H.C.Lima & G.P.Lewis	okolice Siedlec, ziemia Liwska	PL
1883 08 06	Poleski S.	?	60	żyto		Secale cereale	okolice Siedlec, ziemia Liwska	PL		czasem zieloną trawą żyta
1883 08 11	Mieczyński Alf.		61	cebula		Allium cepa	pow. Węgrowski, gub. Siedlecka	PL		obecnie kupować zaczynają farby anilinowe				now people started buying aniline dyes
1883 08 11	Mieczyński Alf.		61	brazylia		Caesalpinia brasiliensis L. or Paubrasilia echinata (Lam.) Gagnon, H.C.Lima & G.P.Lewis	pow. Węgrowski, gub. Siedlecka	PL
1883 08 11	Mieczyński Alf.		61	trawy		grass	pow. Węgrowski, gub. Siedlecka	PL
1883 08 20	Gulski Jan	adwokat przysięgły w Siedlcach	59	zanogieć		?	wieś Niedźwiadki, gmina Tuchowicze, pow. Łukawski	PL		odpowiedź Stanisława Konicznego
1883 08 20	Gulski Jan	adwokat przysięgły w Siedlcach	60	cebula		Allium cepa	wieś Niedźwiadki, gmina Tuchowicze, pow. Łukawski	PL		odpowiedź Stanisława Konicznego
1883 08 20	Gulski Jan	adwokat przysięgły w Siedlcach	60	cebula		Allium cepa	wieś Żuki, gmina Międzyleś, powiatuBialski	PL		odpowiedź Pawła Szopieluka, sołtysa wsi Żuki do dóbr hr. Zamoyskiego Kodeń należącej, gminy Międzyleś, powiatu Bialskiego
1883 08 20	Gulski Jan	adwokat przysięgły w Siedlcach	60	brazylia		Caesalpinia brasiliensis L. or Paubrasilia echinata (Lam.) Gagnon, H.C.Lima & G.P.Lewis	wieś Niedźwiadki, gmina Tuchowicze, pow. Łukawski	PL		odpowiedź Stanisława Konicznego
1883 08 20	Gulski Jan	adwokat przysięgły w Siedlcach	60	brezylia	[może Caesalpinia brasiliensis?]	Caesalpinia brasiliensis L. or Paubrasilia echinata (Lam.) Gagnon, H.C.Lima & G.P.Lewis	wieś Sobienki, powiat Garwoliński	PL		odpowiedź Jana Wawra
1883 08 20	Gulski Jan	adwokat przysięgły w Siedlcach	59	jabłoń		Malus spp.	wieś Niedźwiadki, gmina Tuchowicze, pow. Łukawski	PL		liście; odpowiedź Stanisława Konicznego
1883 08 20	Gulski Jan	adwokat przysięgły w Siedlcach	59	lebioda		Origanum vulgare?	wieś Niedźwiadki, gmina Tuchowicze, pow. Łukawski	PL		odpowiedź Stanisława Konicznego
1883 08 20	Gulski Jan	adwokat przysięgły w Siedlcach	60	dereza			wieś Żuki, gmina Międzyleś, powiatuBialski	PL		odpowiedź Pawła Szopieluka, sołtysa wsi Żuki do dóbr hr. Zamoyskiego Kodeń należącej, gminy Międzyleś, powiatu Bialskiego
1883 08 20	Gulski Jan	adwokat przysięgły w Siedlcach	60	poterucha			wieś Żuki, gmina Międzyleś, powiatuBialski	PL		odpowiedź Pawła Szopieluka, sołtysa wsi Żuki do dóbr hr. Zamoyskiego Kodeń należącej, gminy Międzyleś, powiatu Bialskiego
1883 09 05	Korycińska Aleksandra		60	cebula		Allium cepa	pow. Sokołowski, Węgrowski, Włodawski i Janowski, gub. Siedlecka	PL
1883 09 05	Korycińska Aleksandra		59	brzoza		Betula sp.	pow. Sokołowski, Węgrowski, Włodawski i Janowski, gub. Siedlecka	PL		len i bawełnę farbują na zielono w liściach brzozowych
1883 09 05	Korycińska Aleksandra		60	bręzylia		Caesalpinia brasiliensis L. or Paubrasilia echinata (Lam.) Gagnon, H.C.Lima & G.P.Lewis	pow. Sokołowski, Węgrowski, Włodawski i Janowski, gub. Siedlecka	PL
1883 09 05	Korycińska Aleksandra		60	krokosz		Carthamus tinctorius	pow. Sokołowski, Węgrowski, Włodawski i Janowski, gub. Siedlecka	PL
1883 09 05	Korycińska Aleksandra		59	swarzy baba		Lycopodium?	pow. Sokołowski, Węgrowski, Włodawski i Janowski, gub. Siedlecka	PL		len i bawełnę farbują na czerwono w zielu zwanym swarzy baba
1883 09 05	Korycińska Aleksandra		59	sakłak		Rhamnus cathartica	pow. Sokołowski, Węgrowski, Włodawski i Janowski, gub. Siedlecka	PL		len i bawełnę farbują na bronzowo w sakłaku
1883 09 01	Moczulski S.		60	cebula		Allium cepa	Przegaliny, pow. Radzyński, gub. Siedlecka	PL
1883 09 01	Moczulski S.		60	brazylija		Caesalpinia brasiliensis L. or Paubrasilia echinata (Lam.) Gagnon, H.C.Lima & G.P.Lewis	Przegaliny, pow. Radzyński, gub. Siedlecka	PL
1883 09 01	Moczulski S.		60	żyto		Secale cereale	Przegaliny, pow. Radzyński, gub. Siedlecka	PL
1883 09 02	Zaleski Ł.	ziemianin [?]	59	olszyna		Alnus glutinosa	wieś Krzymosze, pow. Siedlce	PL		korą z olszyny
1883 09 02	Zaleski Ł.	ziemianin [?]	60	brezylia		Caesalpinia brasiliensis L. or Paubrasilia echinata (Lam.) Gagnon, H.C.Lima & G.P.Lewis	wieś Krzymosze, pow. Siedlce	PL
1883 09 02	Zaleski Ł.	ziemianin [?]	59	krokosz		Carthamus tincorius	wieś Krzymosze, pow. Siedlce	PL
1883 09 02	Zaleski Ł.	ziemianin [?]	60	żyto		Secale cereale	wieś Krzymosze, pow. Siedlce	PL		szczypiórami - na zielono
1883 09 02	Zaleski Ł.	ziemianin [?]	60	pszenica		Triticum sp.	wieś Krzymosze, pow. Siedlce	PL		szczypiórami - na zielono
1883 09 26	Husarzewska T.	krewna J. Rostafińskiego	60	cebula		Allium cepa	pow. Garwoliński	PL
1883 09 26	Husarzewska T.	krewna J. Rostafińskiego	59	olszyna		Alnus glutinosa	pow. Garwoliński	PL		lud biedniejszy barwi przędzę lnianą na czarny kolor
1883 09 26	Husarzewska T.	krewna J. Rostafińskiego	59	berberys		Berberis vulgaris	pow. Garwoliński	PL		dawniej farbowali na żółto				formerly
1883 09 26	Husarzewska T.	krewna J. Rostafińskiego	59	brezylia		Caesalpinia brasiliensis L. or Paubrasilia echinata (Lam.) Gagnon, H.C.Lima & G.P.Lewis	pow. Garwoliński	PL		lud biedniejszy barwi przędzę lnianą na czarny kolor				poor people
1883 09 26	Husarzewska T.	krewna J. Rostafińskiego	60	brezylia		Caesalpinia brasiliensis L. or Paubrasilia echinata (Lam.) Gagnon, H.C.Lima & G.P.Lewis	pow. Garwoliński	PL
1883 09 26	Husarzewska T.	krewna J. Rostafińskiego	59	żyto		Secale cereale	pow. Garwoliński	PL		dawniej farbowali na zielono do czego gotowali młode żyto
1883 09 26	Husarzewska T.	krewna J. Rostafińskiego	59	koperwas		sulfate	pow. Garwoliński	PL		lud biedniejszy barwi przędzę lnianą na czarny kolor				poorer people
1883 09 26	Janiszewska [?] Marya	siostrzenica J. Rostafińskiego, zwracałą się do niego: kochany wóju	60	cebula		Allium cepa	Kamieniec [Siedleckie]	PL
1883 09 26	Janiszewska [?] Marya	siostrzenica J. Rostafińskiego, zwracałą się do niego: kochany wóju	60	brezylia		Caesalpinia brasiliensis L. or Paubrasilia echinata (Lam.) Gagnon, H.C.Lima & G.P.Lewis	Kamieniec [Siedleckie]	PL
1883 09 26	Janiszewska [?] Marya	siostrzenica J. Rostafińskiego, zwracałą się do niego: kochany wóju	59	koperwas i jaka farba kupowana w sklepach		sulfate	Kamieniec [Siedleckie]	PL		dawniej, dziś oddają do farby na rozmaite kolory				formerly
1883 10 22	Popławski Władysław	ziemianin	59	?		?	Cicibor, pow. Biała Radziwiłłowska	PL		jedna tylko roślina, która wydaje kolor zielony, używaną bywa do farbowania motek, nikt mi nie umiał określić nazwiska tej roślin
1883 10 22	Popławski Władysław	ziemianin	60	cebula		Allium cepa	Cicibor, pow. Biała Radziwiłłowska	PL
1883 10 22	Popławski Władysław	ziemianin	60	olsza		Alnus glutinosa	Cicibor, pow. Biała Radziwiłłowska	PL		wiórki z olszynowego drzewa - ciemno amarantowa farba
1883 10 22	Popławski Władysław	ziemianin	60	brenselia [farba kupowana w mieście]		Caesalpinia brasiliensis L. or Paubrasilia echinata (Lam.) Gagnon, H.C.Lima & G.P.Lewis	Cicibor, pow. Biała Radziwiłłowska	PL
1883 10 30	Bzowski Stanisław - lek. Weterynarii i Sawicki - dr med.	lekarz weterynarii i lekarz med.	60	cebula		Allium cepa	Siedlce (i okolice w promieniu mili)	PL
1883 10 30	Bzowski Stanisław - lek. Weterynarii i Sawicki - dr med.	lekarz weterynarii i lekarz med.	59	olszyna		Alnus glutinosa	Siedlce (i okolice w promieniu mili)	PL		na żółto
1883 10 30	Bzowski Stanisław - lek. Weterynarii i Sawicki - dr med.	lekarz weterynarii i lekarz med.	60	brazylia		Caesalpinia brasiliensis L. or Paubrasilia echinata (Lam.) Gagnon, H.C.Lima & G.P.Lewis	Siedlce (i okolice w promieniu mili)	PL
1883 10 30	Bzowski Stanisław - lek. Weterynarii i Sawicki - dr med.	lekarz weterynarii i lekarz med.	59	krokosz		Carthamus tincorius	Siedlce (i okolice w promieniu mili)	PL		na różowo
1883 10 30	Bzowski Stanisław - lek. Weterynarii i Sawicki - dr med.	lekarz weterynarii i lekarz med.	59	słonecznik		Helianthus annuus	Siedlce (i okolice w promieniu mili)	PL		na żółto
1883 10 30	Bzowski Stanisław - lek. Weterynarii i Sawicki - dr med.	lekarz weterynarii i lekarz med.	59	dąb		Quercus spp.	Siedlce (i okolice w promieniu mili)	PL		kora - na czarno
1883 11 20	Wycech Jan	W latach dziewięćdziesiątych, od 21 marca 1892 r. aż do 16 stycznia 1898 r., funkcję nauczyciela w prywatnej szkole w Golicynowie pełnił Jan Wycech ze wsi Wilczogęby (parafia Sadowne)53. Kiedy został przeniesiony do Cegłowa, zastąpiła go Waleria Wiecka, c. Ferdynanda, pochodząca z pobliskiego Stoczka. [http://www.historycy.org/index.php?showtopic=23263] w tej wsi urodził się Czesław Wycech	60	cebula		Allium cepa	Wilczogęby, pow. Węgrowski, gub. Siedlecka	PL
1883 11 20	Wycech Jan	W latach dziewięćdziesiątych, od 21 marca 1892 r. aż do 16 stycznia 1898 r., funkcję nauczyciela w prywatnej szkole w Golicynowie pełnił Jan Wycech ze wsi Wilczogęby (parafia Sadowne)53. Kiedy został przeniesiony do Cegłowa, zastąpiła go Waleria Wiecka, c. Ferdynanda, pochodząca z pobliskiego Stoczka. [http://www.historycy.org/index.php?showtopic=23263] w tej wsi urodził się Czesław Wycech	60	bruzelja		Caesalpinia brasiliensis L. or Paubrasilia echinata (Lam.) Gagnon, H.C.Lima & G.P.Lewis	Wilczogęby, pow. Węgrowski, gub. Siedlecka	PL
1883 12 23	Trochimowicz Antoni		60	cebula		Allium cepa	wieś Hołowinki, pow. Sokołow, gub. Siedlecka	PL
1883 12 23	Trochimowicz Antoni		59	olsza		Alnus glutinosa	wieś Hołowinki, pow. Sokołow, gub. Siedlecka	PL		barwi wełnę na czarno piaskiem spod toczydła dodawszy kory olszowej hałunu i koperwasu
1883 br. daty	Ciołkowski Rajmund	chłop?	60	cebula		Allium cepa	Posada Rossow, gmina Rossow, pow. Sokołowski, gub. Siedlecka	PL
1883 br. daty	Ciołkowski Rajmund	chłop?	60	brezelia		Caesalpinia brasiliensis L. or Paubrasilia echinata (Lam.) Gagnon, H.C.Lima & G.P.Lewis	Posada Rossow, gmina Rossow, pow. Sokołowski, gub. Siedlecka	PL
1884 01 04	Kraszewska Antonina; Antonina Zofia Emma Kraszewska h. Jastrzębiec, (1861-1944) ur. wW Romanowie [http://www.sejm-wielki.pl/b.php?o=12.312.319; https://kraszewski.wordpress.com/2017/03/10/antonina-kraszewska/	ziemianka	59	olcha		Alnus glutinosa	wieś Romanów, pow. Włodawa	PL		kora
1884 01 04	Kraszewska Antonina; Antonina Zofia Emma Kraszewska h. Jastrzębiec, (1861-1944) ur. wW Romanowie [http://www.sejm-wielki.pl/b.php?o=12.312.319; https://kraszewski.wordpress.com/2017/03/10/antonina-kraszewska/	ziemianka	60	brazylia		Caesalpinia brasiliensis L. or Paubrasilia echinata (Lam.) Gagnon, H.C.Lima & G.P.Lewis	wieś Romanów, pow. Włodawa	PL
1884 01 04	Kraszewska Antonina; Antonina Zofia Emma Kraszewska h. Jastrzębiec, (1861-1944) ur. wW Romanowie [http://www.sejm-wielki.pl/b.php?o=12.312.319; https://kraszewski.wordpress.com/2017/03/10/antonina-kraszewska/	ziemianka	60	topola		Populus sp.	wieś Romanów, pow. Włodawa	PL		w kotkach - na niebiesko
1884 01 04	Kraszewska Antonina; Antonina Zofia Emma Kraszewska h. Jastrzębiec, (1861-1944) ur. wW Romanowie [http://www.sejm-wielki.pl/b.php?o=12.312.319; https://kraszewski.wordpress.com/2017/03/10/antonina-kraszewska/	ziemianka	60	żyto		Secale cereale	wieś Romanów, pow. Włodawa	PL
1884 01 04	Kraszewska Antonina; Antonina Zofia Emma Kraszewska h. Jastrzębiec, (1861-1944) ur. wW Romanowie [http://www.sejm-wielki.pl/b.php?o=12.312.319; https://kraszewski.wordpress.com/2017/03/10/antonina-kraszewska/	ziemianka	60	cebulnik			wieś Romanów, pow. Włodawa	PL
1884 01 04	Kraszewska Antonina; Antonina Zofia Emma Kraszewska h. Jastrzębiec, (1861-1944) ur. wW Romanowie [http://www.sejm-wielki.pl/b.php?o=12.312.319; https://kraszewski.wordpress.com/2017/03/10/antonina-kraszewska/	ziemianka	60	mana			wieś Romanów, pow. Włodawa	PL		farba kupna - na czerwono				paint bought in shops
1884 01 18	Matulewicz Jan		59	indygo		?	Maciejowice, pow. Garwoliński	PL
1884 01 18	Matulewicz Jan		60	cebula		Allium cepa	Maciejowice, pow. Garwoliński	PL
1884 01 18	Matulewicz Jan		59	olszyna		Alnus glutinosa	Maciejowice, pow. Garwoliński	PL		skóra z olszyny z Zędrą [???] od kowali gotowana miała kiedyś służyć do farbowania wełny na czarno				formerly
1884 01 18	Matulewicz Jan		60	brazylia		Caesalpinia brasiliensis L. or Paubrasilia echinata (Lam.) Gagnon, H.C.Lima & G.P.Lewis	Maciejowice, pow. Garwoliński	PL		na ciemno modry
1884 01 18	Matulewicz Jan		60	jabrzędź [= topola czarna]		Populus nigra	Maciejowice, pow. Garwoliński	PL		pączkami na zielono
1884 01 18	Matulewicz Jan		60	żyto		Secale cereale	Maciejowice, pow. Garwoliński	PL		szczypiorkiem z żyta na zielono
1884 02 09	Jasieńska Maria		59	zanowica		?	wieś Brus koło Włodawy	PL		na żółto i na brunatno
1884 02 09	Jasieńska Maria		59	zielenica		?	wieś Brus koło Włodawy	PL		na żółto i na brunatno
1884 02 09	Jasieńska Maria		60	cebula		Allium cepa	wieś Brus koło Włodawy	PL
1884 02 09	Jasieńska Maria		60	haber		Cyanus segetum	wieś Brus koło Włodawy	PL		na żółto
1884 02 09	Jasieńska Maria		59	jabłoń		Malus spp.	wieś Brus koło Włodawy	PL		liść dzikiej jabłoni - na ciemno brązowo
1884 02 09	Jasieńska Maria		59	materynka [= macierzanka]		Origanum vulgare or Thymus sp.	wieś Brus koło Włodawy	PL		na ciemno brązowo
1884 02 09	Jasieńska Maria		59	bez biały		Sambucus nigra	wieś Brus koło Włodawy	PL		jagody bzu białego barwia na ciemno
1884 03 15	Puścion Jan	włościanin	60	cebula		Allium cepa	wieś Rażny, gmina Sadowne, pow. Węgrowski, gub. Siedlecka	PL
1884 03 15	Puścion Jan	włościanin	60	brazelia		Caesalpinia brasiliensis L. or Paubrasilia echinata (Lam.) Gagnon, H.C.Lima & G.P.Lewis	wieś Rażny, gmina Sadowne, pow. Węgrowski, gub. Siedlecka	PL
1884 03 15	Puścion Jan	włościanin	59	zegleń		Lycopodium sp.	wieś Rażny, gmina Sadowne, pow. Węgrowski, gub. Siedlecka	PL		dawniej kobiety barwiły wełnę zielem zwanym zegleń do koloru żółtego
1884 03 15	Puścion Jan	włościanin	59	lebiodka		Origanum vulgare	wieś Rażny, gmina Sadowne, pow. Węgrowski, gub. Siedlecka	PL		na kolor czerwony, zbierają je w lasach
1883 10 01	Ligoń Julisz (1823-1889), śląski działacz społeczny, publicysta i poeta [http://pl.wikipedia.org/wiki/Juliusz_Ligo%C5%84]	śląski działacz społeczny, publicysta i poeta	60	cebula		Allium cepa	między Lublińcem a Woźnikami	PL
1883 10 01	Ligoń Julisz (1823-1889), śląski działacz społeczny, publicysta i poeta [http://pl.wikipedia.org/wiki/Juliusz_Ligo%C5%84]	śląski działacz społeczny, publicysta i poeta	60	bryzulka (wióry drzewa brazylijskiego)		Caesalpinia brasiliensis L. or Paubrasilia echinata (Lam.) Gagnon, H.C.Lima & G.P.Lewis	między Lublińcem a Woźnikami	PL
1883 10 01	Ligoń Julisz (1823-1889), śląski działacz społeczny, publicysta i poeta [http://pl.wikipedia.org/wiki/Juliusz_Ligo%C5%84]	śląski działacz społeczny, publicysta i poeta	59	jabłoń		Malus spp.	między Lublińcem a Woźnikami	PL		korą barwią
1883 08 10	Kischel Heinrich	kowal	60	cebula		Allium cepa	wieś Uszyce, pow. Oleski	PL
1883 08 27	Szczerbiński	pomocnik aptekarza	60	cebula		Allium cepa	Baborów - miasto w pow. Głubczyckim [opolszczyzna] i okoliczne wioski	PL
1883 08 27	Szczerbiński	pomocnik aptekarza	60	ozimina		autumn sown cereals	Baborów - miasto w pow. Głubczyckim [opolszczyzna] i okoliczne wioski	PL
1883 08 27	Szczerbiński	pomocnik aptekarza	59	brzyzalka	Cacialpin brasiliens [!]	Caesalpinia brasiliensis L. or Paubrasilia echinata (Lam.) Gagnon, H.C.Lima & G.P.Lewis	Baborów - miasto w pow. Głubczyckim [opolszczyzna] i okoliczne wioski	PL
1883 09 04	Spiller Franciszek	br. inf.	60	cebula		Allium cepa	wieś Gostomia (koło Prudnika, Białej i Górnego Głogówka)	PL
1883 10 24	Zieliński J.	nauczyciel w Collegium Marianum w Pelplinie	60	cebula		Allium cepa	Kociewie	PL
1883 10 24	Zieliński J.	nauczyciel w Collegium Marianum w Pelplinie	59	olsza		Alnus glutinosa	Kociewie	PL		kora
1883 10 24	Zieliński J.	nauczyciel w Collegium Marianum w Pelplinie	60	oźmina		autumn sown cereals	Kociewie	PL
1883 10 24	Zieliński J.	nauczyciel w Collegium Marianum w Pelplinie	60	branzelia		Caesalpinia brasiliensis L. or Paubrasilia echinata (Lam.) Gagnon, H.C.Lima & G.P.Lewis	Kociewie	PL
1883 10 24	Zieliński J.	nauczyciel w Collegium Marianum w Pelplinie	60	kawa		Coffea sp.	Kociewie	PL
1883 10 24	Zieliński J.	nauczyciel w Collegium Marianum w Pelplinie	59	mech siwy z drzew		Lichenes	Kociewie	PL
1883 09 24	Bloch [lub: Block] A.	ksiądz [?]	60	mydło		?	Tyłowo (pow. Pucki)	PL
1883 09 24	Bloch [lub: Block] A.	ksiądz [?]	60	cebula		Allium cepa	Tyłowo (pow. Pucki)	PL
1883 10 04	Kantak Antoni	br. inf.	60	cebula		Allium cepa	Kociewie	PL
1883 10 04	Kantak Antoni	br. inf.	60	żyto		Secale cereale	Kociewie	PL		świeże zielone
1883 09 28	Szreder [Schröder] Anna	br. inf.	60	cebula		Allium cepa	Kobusewo (pod Kartuzami)	PL		łupina
1883 09 28	Szreder [Schröder] Anna	br. inf.	60	żyto		Secale cereale	Kobusewo (pod Kartuzami)	PL		zielone
1883 09 08	Michalski J.	nauczyciel	60	cebula		Allium cepa	Wischin, Wisin, pow. Kościerzki	PL
1883 09 08	Michalski J.	nauczyciel	60	kawa		Coffea sp.	Wischin, Wisin, pow. Kościerzki	PL
1883 09 08	Michalski J.	nauczyciel	60	żyto		Secale cereale	Wischin, Wisin, pow. Kościerzki	PL		zielone młode
1883 07 30	Liszewski Jan	br. inf. [rodowity Warmiak]	60	cebula		Allium cepa	Warmia	PL		na żółto i czerwono
1883 07 30	Liszewski Jan	br. inf. [rodowity Warmiak]	59	olsza		Alnus glutinosa	Warmia	PL		kora, do barwienia wełny używają
1883 07 30	Liszewski Jan	br. inf. [rodowity Warmiak]	59	ałun		alum	Warmia	PL		do barwienia wełny używają
1883 07 30	Liszewski Jan	br. inf. [rodowity Warmiak]	59	bryzelia		Caesalpinia brasiliensis L. or Paubrasilia echinata (Lam.) Gagnon, H.C.Lima & G.P.Lewis	Warmia	PL		do barwienia wełny używają
1883 07 30	Liszewski Jan	br. inf. [rodowity Warmiak]	59	jałowiec		Juniperus communis	Warmia	PL		do barwienia wełny używają
1883 07 30	Liszewski Jan	br. inf. [rodowity Warmiak]	59	dąb		Quercus spp.	Warmia	PL		kora, do barwienia wełny używają
1883 07 30	Liszewski Jan	br. inf. [rodowity Warmiak]	60	żyto		Secale cereale	Warmia	PL		na zielono - piórka od żyta świeżego
1883 07 30	Liszewski Jan	br. inf. [rodowity Warmiak]	59	koperwas		sulfate	Warmia	PL		do barwienia wełny używają
1883 07 30	Liszewski Jan	br. inf. [rodowity Warmiak]	59	koperwas		sulfate	Warmia	PL		do barwienia przędzy używają
1883 07 30	Liszewski Jan	br. inf. [rodowity Warmiak]	60	farba liliowa			Warmia	PL		na modro
1883 07 30	Liszewski Jan	br. inf. [rodowity Warmiak]	59	czarna "fabra"			Warmia	PL		do barwienia przędzy używają
1883 08 29	Łęgowski Józef	(1852-1930), badacz kultury Pomorza, nauczyciel j. polskiego w gimnazjum w Wejherowie [http://www.liceum1.wejher.pl/index.php?kolor=0&menu=202], Prezesem TNT w latach 1920-1923 był dr Józef Łęgowski. [http://www.tnt.torun.pl/dzieje/dzieje.html]	60	cebula		Allium cepa	Kaszuby (nazwy roślin w formie północnokaszubskiej)	PL
1883 08 29	Łęgowski Józef	(1852-1930), badacz kultury Pomorza, nauczyciel j. polskiego w gimnazjum w Wejherowie [http://www.liceum1.wejher.pl/index.php?kolor=0&menu=202], Prezesem TNT w latach 1920-1923 był dr Józef Łęgowski. [http://www.tnt.torun.pl/dzieje/dzieje.html]	60	cebula		Allium cepa	okolice Malborka	PL
1883 08 29	Łęgowski Józef	(1852-1930), badacz kultury Pomorza, nauczyciel j. polskiego w gimnazjum w Wejherowie [http://www.liceum1.wejher.pl/index.php?kolor=0&menu=202], Prezesem TNT w latach 1920-1923 był dr Józef Łęgowski. [http://www.tnt.torun.pl/dzieje/dzieje.html]	59	leszczyna	Corylus avellana L.	Corylus avellana	Kaszuby (nazwy roślin w formie północnokaszubskiej)	PL		czasem używa się stary zwyczaj barwienia. Bierze się do tego porostów (mchu, jak lud mówi) z kory dębowej, porost ten Kaszubi nazywają "wilcz", daje on barwę brunatną. Podobno i coś z leszczyny i buku używają, ale czy korę, czy także porost, nie mogłem się dowiedzieć.
1883 08 29	Łęgowski Józef	(1852-1930), badacz kultury Pomorza, nauczyciel j. polskiego w gimnazjum w Wejherowie [http://www.liceum1.wejher.pl/index.php?kolor=0&menu=202], Prezesem TNT w latach 1920-1923 był dr Józef Łęgowski. [http://www.tnt.torun.pl/dzieje/dzieje.html]	59	buk		Fagus sylvatica	Kaszuby (nazwy roślin w formie północnokaszubskiej)	PL		czasem używa się stary zwyczaj barwienia. Bierze się do tego porostów (mchu, jak lud mówi) z kory dębowej, porost ten Kaszubi nazywają "wilcz", daje on barwę brunatną. Podobno i coś z leszczyny i buku używają, ale czy korę, czy także porost, nie mogłem się dowiedzieć.
1883 08 29	Łęgowski Józef	(1852-1930), badacz kultury Pomorza, nauczyciel j. polskiego w gimnazjum w Wejherowie [http://www.liceum1.wejher.pl/index.php?kolor=0&menu=202], Prezesem TNT w latach 1920-1923 był dr Józef Łęgowski. [http://www.tnt.torun.pl/dzieje/dzieje.html]	59	mech [= porost]		Lichenes	Kaszuby (nazwy roślin w formie północnokaszubskiej)	PL		czasem używa się stary zwyczaj barwienia. Bierze się do tego porostów (mchu, jak lud mówi) z kory dębowej, porost ten Kaszubi nazywają "wilcz", daje on barwę brunatną. Podobno i coś z leszczyny i buku używają, ale czy korę, czy także porost, nie mogłem się dowiedzieć.
1883 08 29	Łęgowski Józef	(1852-1930), badacz kultury Pomorza, nauczyciel j. polskiego w gimnazjum w Wejherowie [http://www.liceum1.wejher.pl/index.php?kolor=0&menu=202], Prezesem TNT w latach 1920-1923 był dr Józef Łęgowski. [http://www.tnt.torun.pl/dzieje/dzieje.html]	59	wilcz [= porost]		Lichenes	Kaszuby (nazwy roślin w formie północnokaszubskiej)	PL		czasem używa się stary zwyczaj barwienia. Bierze się do tego porostów (mchu, jak lud mówi) z kory dębowej, porost ten Kaszubi nazywają "wilcz", daje on barwę brunatną. Podobno i coś z leszczyny i buku używają, ale czy korę, czy także porost, nie mogłem się dowiedzieć.
1883 08 29	Łęgowski Józef	(1852-1930), badacz kultury Pomorza, nauczyciel j. polskiego w gimnazjum w Wejherowie [http://www.liceum1.wejher.pl/index.php?kolor=0&menu=202], Prezesem TNT w latach 1920-1923 był dr Józef Łęgowski. [http://www.tnt.torun.pl/dzieje/dzieje.html]	60	szałwija		Salvia officinalis	okolice Malborka	PL
1883 08 29	Łęgowski Józef	(1852-1930), badacz kultury Pomorza, nauczyciel j. polskiego w gimnazjum w Wejherowie [http://www.liceum1.wejher.pl/index.php?kolor=0&menu=202], Prezesem TNT w latach 1920-1923 był dr Józef Łęgowski. [http://www.tnt.torun.pl/dzieje/dzieje.html]	60	żyto		Secale cereale	okolice Malborka	PL		młode
1883 08 12	Buliński M.	br. inf.	46	krokosz	Carthamus tinctorius L.	Carthamus tinctorius L.	Polskie Brzozie, pow. Brodnicki			znany, używany do barwienia
1883 08 12	Buliński M.	br. inf.	59	mech		Lichenes	Polskie Brzozie, pow. Brodnicki	PL		rosnący na kamieniach - barwi się na brunatno
1883 08 12	Buliński M.	br. inf.	59	dąb		Quercus spp.	Polskie Brzozie, pow. Brodnicki	PL		dziś rzadko, dawniej wiele częściej mianowicie dębową korą i różnemy żółtemy kwiatkamy				very rarely, formerly more often
1883 08 12	Buliński M.	br. inf.	60	żyto		Secale cereale	Polskie Brzozie, pow. Brodnicki	PL		młode - na zielono
1883 08 19	Sembrzycki J.	br. inf.	60	cebula		Allium cepa	Mazury w Prusach	PL	suszone łupy
1883 08 19	Sembrzycki J.	br. inf.	60	anilina, fernambuk, kampesz		Haematoxylum campechianum L.	Mazury w Prusach	PL
1883 08 19	Sembrzycki J.	br. inf.	60	żyto		Secale cereale	Mazury w Prusach	PL	zielone
1883 08 15	Radomski Ludwik	aptekarz w Górznie, Prusy Zachodnie	60	cebula		Allium cepa	Prusy zachodnie	PL
1883 08 15	Radomski Ludwik	aptekarz w Górznie, Prusy Zachodnie	60	ozimina		autumn sown cereals	Prusy zachodnie	PL
1883 08 15	Radomski Ludwik	aptekarz w Górznie, Prusy Zachodnie	60	odwar z drzewa brazylijskiego i ałunu, lub rozczynem aniliny		Caesalpinia brasiliensis L. or Paubrasilia echinata (Lam.) Gagnon, H.C.Lima & G.P.Lewis	Prusy zachodnie	PL
1883 07 30	Parczewski		60	cebula		Allium cepa	wieś Belno koło Świecka	PL
1883 07 30	Parczewski		60	cykorya		Cichorium intybus	wieś Belno koło Świecka	PL
1883 07 30	Parczewski		60	żyto		Secale cereale	wieś Belno koło Świecka	PL	ozimina zielona
1883 09 13	Pińkowski Bolesław	aptekarz w Kartuzach	60	ziemniaki		Solanum tuberosum	Kartuzy, Kaszuby	PL		oskórkami ziemniakowemi
1883 09 01	Rojewska Franciszka Jadwiga, lat 65, autor listu: dr Władysław Semerau, lekarz, list wysłany z miejscowości Ruszczuk w Bułgarii		60	cebula		Allium cepa	wieś Tylice, pow. Lubawski, Prusy Królewskie	PL
1883 09 01	Rojewska Franciszka Jadwiga, lat 65, autor listu: dr Władysław Semerau, lekarz, list wysłany z miejscowości Ruszczuk w Bułgarii		60	farembak		Caesalpinia brasiliensis L. or Paubrasilia echinata (Lam.) Gagnon, H.C.Lima & G.P.Lewis	wieś Tylice, pow. Lubawski, Prusy Królewskie	PL		na czarno
1883 09 01	Rojewska Franciszka Jadwiga, lat 65, autor listu: dr Władysław Semerau, lekarz, list wysłany z miejscowości Ruszczuk w Bułgarii		60	brezelia		Caesalpinia brasiliensis L. or Paubrasilia echinata (Lam.) Gagnon, H.C.Lima & G.P.Lewis	wieś Tylice, pow. Lubawski, Prusy Królewskie	PL		na ciemno fioletowo
1883 09 01	Rojewska Franciszka Jadwiga, lat 65, autor listu: dr Władysław Semerau, lekarz, list wysłany z miejscowości Ruszczuk w Bułgarii		59	krokos		Carthamus tincorius	wieś Tylice, pow. Lubawski, Prusy Królewskie	PL		na żółto
1883 09 01	Rojewska Franciszka Jadwiga, lat 65, autor listu: dr Władysław Semerau, lekarz, list wysłany z miejscowości Ruszczuk w Bułgarii		46	krokos	Carthamus tinctorius L.	Carthamus tinctorius L.	wieś Tylice, pow. Lubawski, Prusy Królewskie			Dawniej gburki i gburczanki często hodowały w ogródkach krokos. Kwiat jego żółty, ułożenia podobnego jak pojedyncze astry. Używano kwiat do farbowania masła, ciast, kołaczy wielkanocnych, chustek, wstążek. Mężowie (zdarzało się) wyrzucali żonom, że nie żółtkiem jaja, ale krokosem pozabarwiały ciasta. Matka pani Rojewskiej barwiła krokosem wstążki i czepki, stąd panny często nosić musiały żółte ws…
1883 09 01	Rojewska Franciszka Jadwiga, lat 65, autor listu: dr Władysław Semerau, lekarz, list wysłany z miejscowości Ruszczuk w Bułgarii		60	żyto		Secale cereale	wieś Tylice, pow. Lubawski, Prusy Królewskie	PL		młode - na zielono
	Dybowski Władysław	przyrodnik	60	cebula		Allium cepa		BE		[opis suszenia cebuli i farbowania jaj w jej łuskach]
1883 10 20	Ossowski Antoni		61	macierduszka [= czerwiec polski]		Origanum vulgare	Kuchcice, pow. Ihumeń	BE		zbierają dla farbowania wełnianej przędzy na kolor brudno czerwony.
1883 11 05	Okolska Stanisława		59	olsza		Alnus glutinosa	Dziwle	PL		kora - na żółto
1883 11 05	Okolska Stanisława		59	brzoza		Betula sp.	Dziwle	PL		kora - na żółto
1883 11 05	Okolska Stanisława		59	jabłoń		Malus spp.	Dziwle	PL		liście - na zielono
1883 11 05	Okolska Stanisława		59	dąb		Quercus spp.	Dziwle	PL		kora - na brunatno
1883 11 05	Okolska Stanisława		60	żyto		Secale cereale	Dziwle	PL		młode - na zielono
1883 10 13	Gdowski Antoni		60	kocanka		Pulsatilla / Hepatica?	Lisice nad Nerem, pow. Kolski, gub. Kaliska; Bielice, pow. Kutnowski, gub. Warszawska	PL		załączam kwiat zasuszonej kocanki, którą do farbowania użwają
1883 11 26	Wawrzynkiewicz (z Terleckich) Konstancya	wdowa, akuszerka	60	cebula		Allium cepa	Janów Podlaski	PL
1883 11 26	Wawrzynkiewicz (z Terleckich) Konstancya	wdowa, akuszerka	60	brezylija		Caesalpinia brasiliensis L. or Paubrasilia echinata (Lam.) Gagnon, H.C.Lima & G.P.Lewis	Janów Podlaski	PL
1882 08 27	Chróściechowski Jan		60	cebula		Allium cepa	Lubelskie	PL		na blado pąsowy
1882 08 27	Chróściechowski Jan		60	krokosz		Carthamus tinctorius	Lubelskie	PL		na blado żółty, ale to najrzadziej				most rarely
1882 08 27	Chróściechowski Jan		60	żyto		Secale cereale	Lubelskie	PL		na blado zielony - w młodocianych liściach żyta
1882 08 27	Chróściechowski Jan		60	wiórki Mryszelii [??????]			Lubelskie	PL		na kolor brązowy
1884 02 20	Kubaszewski Adam	ogrodnik u hrabiny Działyńskiej	59	modraki		Cyanus segetum	okolice Pleszewa, W. K. Poznańskie	PL
1884 02 20	Kubaszewski Adam	ogrodnik u hrabiny Działyńskiej	59	glapi mak [= polny mak, mak zajęczy]	Papaver rhoeas [!]	Papaver rhoeas	okolice Pleszewa, W. K. Poznańskie	PL
1884 02 20	Kubaszewski Adam	ogrodnik u hrabiny Działyńskiej	59	mak zajęczy [= polny mak, glapi mak]	Papaver rhoeas [!]	Papaver rhoeas	okolice Pleszewa, W. K. Poznańskie	PL
1884 02 20	Kubaszewski Adam	ogrodnik u hrabiny Działyńskiej	59	polny mak [= mak zajęczy, glapi mak]	Papaver rhoeas [!]	Papaver rhoeas	okolice Pleszewa, W. K. Poznańskie	PL
1883 08 22	Skarżyński Modest Aleksander	właściciel dóbr ziemskich w Gąsce	59	pietruszka wodna		?	Łukowska ziemia	PL		[rycina autora listu]
1883 08 22	Skarżyński Modest Aleksander	właściciel dóbr ziemskich w Gąsce	59	nogurje [= zonagurje] [lub nagwięć]	Lupinus [!]	Lupinus sp.?	Łukowska ziemia	PL
1883 08 22	Skarżyński Modest Aleksander	właściciel dóbr ziemskich w Gąsce	59	zonagurje [= nagurje] [lub zonagwięć]	Lupinus [!]	Lupinus sp.?	Łukowska ziemia	PL
1883 08 22	Skarżyński Modest Aleksander	właściciel dóbr ziemskich w Gąsce	59	zeglen [= zielenica]	Lycopodium complanatum [!]	Lycopodium complanatum	Łukowska ziemia	PL
1883 08 26	Horodyński Witold	były radca Towarzystwa Kredytowego	59	zanogięć, zanagięć		?	ziemia łukowska, Niedźwiadka	PL		dawniej kobiety same barwiły, na kolor żółty				formerly
1883 08 26	Horodyński Witold	były radca Towarzystwa Kredytowego	60	cebula		Allium cepa	ziemia łukowska, Niedźwiadka	PL
1883 08 26	Horodyński Witold	były radca Towarzystwa Kredytowego	60	brezylia		Caesalpinia brasiliensis L. or Paubrasilia echinata (Lam.) Gagnon, H.C.Lima & G.P.Lewis	ziemia łukowska, Niedźwiadka	PL		wiórkami
1883 08 26	Horodyński Witold	były radca Towarzystwa Kredytowego	59	zegleń		Lycopodium sp.	ziemia łukowska, Niedźwiadka	PL		dawniej kobiety same barwiły, na kolor zielony
1883 08 26	Horodyński Witold	były radca Towarzystwa Kredytowego	59	lebioda pusząca [czyli lebioda pachnąca]		Origanum vulgare	ziemia łukowska, Niedźwiadka	PL		dawniej kobiety same barwiły, na kolor czerwony				formerly
1883 08 26	Horodyński Witold	były radca Towarzystwa Kredytowego	60	żyto		Secale cereale	ziemia łukowska, Niedźwiadka	PL		liśćmi
1883 08 26	Horodyński Witold	były radca Towarzystwa Kredytowego	60	pszenica		Triticum sp.	ziemia łukowska, Niedźwiadka	PL		liśćmi
1883 09 16	Horodyński Witold	były radca Towarzystwa Kredytowego	59	jabłonnik		?		PL		nie drzewo jabłoń
1883 09 16	Horodyński Witold	były radca Towarzystwa Kredytowego	59	zegleń		Lycopodium sp.		PL		miał rosnąć na wzgórzach piaszczystych wysoki jak dziewanna, może janowiec, żarnowiec lub dziewanna czarna
1883 09 16	Horodyński Witold	były radca Towarzystwa Kredytowego	59	lebioda pusząca [czyli lebioda pachnąca]		Origanum vulgare		PL		ma być podobną do mięty, czerwono kwitnie, cała roślina pachnie
1884 03 22	Korycińska Aleksandra		60	cebula		Allium cepa	Jeziora, gub. Grodzieńska	BE		jaja farbują
1884 03 22	Korycińska Aleksandra		59	muczernik		Arctostaphylos uva-ursi	Jeziora, gub. Grodzieńska	BE		Barwią przędzę w zielu rosnącym w lesie, ma listki spiczaste, na jesieni ma jagody czerwone, to zbierają z korzeniami, suszą, później tłuką i gotują
1884 03 22	Korycińska Aleksandra		60	pokrzywa		Urtica sp.	Jeziora, gub. Grodzieńska	BE		jaja farbują
1884 03 22	Korycińska Aleksandra		60	zielenica			Jeziora, gub. Grodzieńska	BE		w lesie zbierają; jaja farbują
1883 09 16	Spiller Franciszek	br. inf.	60	olsza		Alnus glutinosa	wieś Gostomia (koło Prudnika, Białej i Górnego Głogówka)	PL		barwią skórą olszową i baśke [sprawdzić!!!] z olszy
1883 08 02	Sczaniecki Nepomucen	ziemianin? [mieszka tu u siostrzeńca jako stary wdowiec]	60	cebula		Allium cepa	wieś Wabcz, ziemia chełmińska, koło Chełmna	PL
1883 09 10	Buliński M.	br. inf.	60	cebula		Allium cepa	Polskie Brzozie, pow. Brodnicki	PL		na czerwono
1883 09 10	Buliński M.	br. inf.	59	krokosz		Carthamus tincorius	Polskie Brzozie, pow. Brodnicki	PL		dawniej lud barwił przędzę i wełnę: na żółto - krokoszem i innemi żółtemi kwiatami polnemi; na inne kolory - farbą kupowaną
1883 09 10	Buliński M.	br. inf.	60	krokosz		Carthamus tinctorius	Polskie Brzozie, pow. Brodnicki	PL		na żółto				yellow
1883 09 10	Buliński M.	br. inf.	59	mech		Lichenes	Polskie Brzozie, pow. Brodnicki	PL		dawniej lud barwił przędzę i wełnę: brunatno - dębową korą i mchem rosnącym na kamieniach
1883 09 10	Buliński M.	br. inf.	59	dąb		Quercus spp.	Polskie Brzozie, pow. Brodnicki	PL		dawniej lud barwił przędzę i wełnę: brunatno - dębową korą i mchem rosnącym na kamieniach
1883 09 10	Buliński M.	br. inf.	60	żyto		Secale cereale	Polskie Brzozie, pow. Brodnicki	PL		na zielono
	odpowiedzi małżonków Krolów		59	olsza		Alnus glutinosa	Trzemeszno, W. K. Poznańskie	PL		z olszyny skóry, od kowala opiłki i koperwas biorą do barwienia na czarno
	odpowiedzi tutejszych parafian		60	włoska kalina [= berberys]		Berberis vulagris	Trzemeszno, W. K. Poznańskie	PL
	odpowiedzi tutejszych parafian		60	berberys [= włoska kalina]		Berberis vulgaris	Trzemeszno, W. K. Poznańskie	PL
1883 10 16	Łękawski	mgr farmacji	?		Lithospermum [!]	Lithospermum sp.	Ozorków, Zgierz, Konstantynów, Pabianice, Tomaszów			nie tylko używał się do barwienia w aptekach przetworów aptekarskich, ale używano go do barwienia przez włościan nici, lnianych wyrobów, wełny. Widziałem kobiety barwiące tą rośliną
?	Pallan Stanisław	kierownik szkoły w Pilznie	60	cebula		Allium cepa	okolice Pilzna, wieś Dulczówka i Łęki	PL
?	Pallan Stanisław	kierownik szkoły w Pilznie	60	koperwas, brezylia		Caesalpinia brasiliensis L. or Paubrasilia echinata (Lam.) Gagnon, H.C.Lima & G.P.Lewis	okolice Pilzna, wieś Dulczówka i Łęki	PL
?	Pallan Stanisław	kierownik szkoły w Pilznie	60	trawa		grass	okolice Pilzna, wieś Dulczówka i Łęki	PL
?	Pallan Stanisław	kierownik szkoły w Pilznie	60	żyto zielone		Secale cereale	okolice Pilzna, wieś Dulczówka i Łęki	PL
1883 12 01	Łozińska Janina	ziemianka?	60	cebula		Allium cepa	Potok Turaszówka pod Krosnem	PL
1883 12 01	Łozińska Janina	ziemianka?	60	żyto		Secale cereale	Potok Turaszówka pod Krosnem	PL		zielone
Data	Autor	zawód	Nr pytania	nazwa	nazwa łac. gat. wymienionego w odpowiedzi	Modern identification	miejsce		częstość	uwagi				remarks
Graniszewska et al. 2017	Gloger Zygmunt		59	cebulak		Allium cepa	Tykocin i Zambrów	PL		Pisanki wielkanocne farbują: krokoszem, farnebukiem (sic!) [tak w oryginale] na karmazynowo, w nasieniu olszyny, w brazylii na ciemno-bronz, w cebulaku (łupiny z cebuli) na kolor żółto-ceglasty.
Graniszewska et al.. 2013	Federowski Michał		59	dymka		Allium cepa	Prużanna area	BE		Z łupin cebuli (dymki) otrzymują kolor gliniasty. W Prużańskiem wierzchy kożuchów, za pomocą glinki, oleju, cebuli i żółtek, barwią na kolor czerwony (ceglasty).
Graniszewska et al.. 2013	Federowski Michał		60	cebula	Allium cepa	Allium cepa	NW Belarus	BE		Łupina cebuli nadaje jajom kolor ciemnożółty.
Graniszewska et al. 2017	Gloger Zygmunt		60	olszyna		Alnus glutinosa	Tykocin i Zambrów	PL		Przędzę lud podlaski farbuje w odwarze z pączków brzozy na kolor żółtawo-zielony, w olszynie na brunatno-czarny, w lebiodzie, w życie, w szpinaku i w krokoszu siewanym po ogrodach, który daje dwa kolory: żółty i po dodaniu kwasu różowy. Farbowanie nic nie znaczy bez zadębienia farby czyli utrwalenia barwy, żeby nie wyprała się później. Zadębia się barwa przez polanie ufarbowanéj przędzy gorącem m…
Graniszewska et al.. 2013	Federowski Michał		59	olcha, aleszyna		Alnus glutinosa	NW Belarus	BE		Olcha v. aleszyna. Kora olszowa moczona w kwasie burakowym ma dawać kolor brązowy.
Graniszewska et al. 2017	Gloger Zygmunt		59	olszyna		Alnus glutinosa	Tykocin i Zambrów	PL		Pisanki wielkanocne farbują: krokoszem, farnebukiem (sic!) [tak w oryginale] na karmazynowo, w nasieniu olszyny, w brazylii na ciemno-bronz, w cebulaku (łupiny z cebuli) na kolor żółto-ceglasty.
1883 08 02	Zenkteler W.	nauczyciel gimnazjum w Ostrowie	59	olsza		Alnus glutinosa		PL		dawniej barwił lud przędzę drzazgami olszowemi, które gotował, farba była żółta				formerly
Graniszewska et al.. 2013	Federowski Michał		59	sonczyki, praleski, wiośnianki, pierwiosnki	Hepatica nobilis [okaz]	Anemone hepatica	NW Belarus	BE		Sonczyki v. praleski (wiośnianki v. pierwiosnki) (№ 41). Z kwiatu, mocząc go w wódce, otrzymuje się kolor fioletowy.
Graniszewska et al.. 2013	Federowski Michał		59	muczennik, muczennicznik	Arctostaphylos uva-ursi [okaz]	Arctostaphylos uva-ursi	Slonimskie	BE		Muczennik v. muczennicznik (n.t.s.) (№ 42). Roślina ta, przy pomocy rudy łącznej, barwi przędzę na czarno. Sposób barwienia: po wyrwaniu muczennicznika wraz z korzeniem, ususzeniu i utłuczeniu w stępie na proszek, gotuje się i zalewa nim przędzę lub płótno. Nazajutrz przędza wyjęta z cebra nabiera barwy brązowej, a włożona podczas pogody do rudy stojącej po łąkach, po 24 godzinach robi się zupełn…				dried, pounded to powder in a wooden mortar. After soaking textiles overnight they become brown. If left in meadow soil i[ruda - iron rich meadow soil] n good whether they turn black
Graniszewska et al.. 2013	Federowski Michał		59	burak	Beta vulgaris L. subsp. vulgaris	Beta	NW Belarus	BE		Olcha v. aleszyna. Kora olszowa moczona w kwasie burakowym ma dawać kolor brązowy.
Graniszewska et al.. 2013	Federowski Michał		59	bieroza		Betula	NW Belarus	BE		Bieroza (brzoza). Kora brzozowa daje farbę żółtą.
Graniszewska et al. 2017	Gloger Zygmunt		60	brzoza		Betula	Tykocin i Zambrów	PL		Przędzę lud podlaski farbuje w odwarze z pączków brzozy na kolor żółtawo-zielony, w olszynie na brunatno-czarny, w lebiodzie, w życie, w szpinaku i w krokoszu siewanym po ogrodach, który daje dwa kolory: żółty i po dodaniu kwasu różowy. Farbowanie nic nie znaczy bez zadębienia farby czyli utrwalenia barwy, żeby nie wyprała się później. Zadębia się barwa przez polanie ufarbowanéj przędzy gorącem m…
Graniszewska et al. 2017	Gloger Zygmunt		59	farnebuk		Caesalpinia brasiliensis L. or Paubrasilia echinata (Lam.) Gagnon, H.C.Lima & G.P.Lewis	Tykocin i Zambrów	PL		Pisanki wielkanocne farbują: krokoszem, farnebukiem (sic!) [tak w oryginale] na karmazynowo, w nasieniu olszyny, w brazylii na ciemno-bronz, w cebulaku (łupiny z cebuli) na kolor żółto-ceglasty.
Graniszewska et al. 2017	Gloger Zygmunt		59	brazylia		Caesalpinia brasiliensis L. or Paubrasilia echinata (Lam.) Gagnon, H.C.Lima & G.P.Lewis	Tykocin i Zambrów	PL		Pisanki wielkanocne farbują: krokoszem, farnebukiem (sic!) [tak w oryginale] na karmazynowo, w nasieniu olszyny, w brazylii na ciemno-bronz, w cebulaku (łupiny z cebuli) na kolor żółto-ceglasty.
1883 07 26	Zenkteler W.	nauczyciel gimnazjum w Ostrowie	59			Caesalpinia brasiliensis L. or Paubrasilia echinata (Lam.) Gagnon, H.C.Lima & G.P.Lewis	Ostroróg pod Szamotułami	PL		barwi sam przędzę
Graniszewska et al.. 2013	Federowski Michał		59	krokos		Carthamus tinctorius	NW Belarus	BE		Krokos zabarwia na kolor ciemnożółty.
Graniszewska et al. 2017	Gloger Zygmunt		59	krokosz		Carthamus tinctorius	Tykocin i Zambrów	PL		Pisanki wielkanocne farbują: krokoszem, farnebukiem (sic!) [tak w oryginale] na karmazynowo, w nasieniu olszyny, w brazylii na ciemno-bronz, w cebulaku (łupiny z cebuli) na kolor żółto-ceglasty.
Graniszewska et al. 2017	Gloger Zygmunt		60	krokosz		Carthamus tinctorius	Tykocin i Zambrów	PL		Przędzę lud podlaski farbuje w odwarze z pączków brzozy na kolor żółtawo-zielony, w olszynie na brunatno-czarny, w lebiodzie, w życie, w szpinaku i w krokoszu siewanym po ogrodach, który daje dwa kolory: żółty i po dodaniu kwasu różowy. Farbowanie nic nie znaczy bez zadębienia farby czyli utrwalenia barwy, żeby nie wyprała się później. Zadębia się barwa przez polanie ufarbowanéj przędzy gorącem m…
1883 08 02	Zenkteler W.	nauczyciel gimnazjum w Ostrowie	46	krokos = krokosz	Carthamus tinctorius L.	Carthamus tinctorius L.	szamotulskie			kwitnie żółto a wydaje po ugotowaniu farbę różową, którą barwiono dawniej płótno
1883 08 02	Zenkteler W.	nauczyciel gimnazjum w Ostrowie	46	krokosz = krokos	Carthamus tinctorius L.	Carthamus tinctorius L.	szamotulskie			kwitnie żółto a wydaje po ugotowaniu farbę różową, którą barwiono dawniej płótno
Graniszewska et al. 2017	Gloger Zygmunt		60	lebioda		Chenopodium album ?	Tykocin i Zambrów	PL		Przędzę lud podlaski farbuje w odwarze z pączków brzozy na kolor żółtawo-zielony, w olszynie na brunatno-czarny, w lebiodzie, w życie, w szpinaku i w krokoszu siewanym po ogrodach, który daje dwa kolory: żółty i po dodaniu kwasu różowy. Farbowanie nic nie znaczy bez zadębienia farby czyli utrwalenia barwy, żeby nie wyprała się później. Zadębia się barwa przez polanie ufarbowanéj przędzy gorącem m…
Graniszewska et al.. 2013	Federowski Michał		60	wałoszka	Cyanus segetum [okaz]	Cyanus segetum	NW Belarus	BE		Pisanki barwią na kolor żółty czy też brudnozielony, zanurzając je w odwar z korzenia i liści wałoszki (№ 9).
Graniszewska et al.. 2013	Federowski Michał		59	żółtka		Gallus gallus domesticus (Linnaeus, 1758)	NW Belarus	BE		W Prużańskiem wierzchy kożuchów, za pomocą glinki, oleju, cebuli i żółtek, barwią na kolor czerwony (ceglasty).
Graniszewska et al.. 2013	Federowski Michał		59	macierduszka	Origanum vulgare [okaz]	Origanum vulgare	NW Belarus	BE		Macierduszka (macierzanka) (№ 40). Kwiat jej daje różową czy też czerwoną barwę.
1883 07 26	Zenkteler W.	nauczyciel gimnazjum w Ostrowie	61	maściki		Porphyrophora polonica	Ostroróg pod Szamotułami	PL		zbierano dawniej robaczki t.zw. maściki i sprzedawano aptekarzom nie tylko w szamotulskiem, ale i w bukowskiem powiecie
Graniszewska et al. 2017	Gloger Zygmunt		60	żyto		Secale cereale	Tykocin i Zambrów	PL		Przędzę lud podlaski farbuje w odwarze z pączków brzozy na kolor żółtawo-zielony, w olszynie na brunatno-czarny, w lebiodzie, w życie, w szpinaku i w krokoszu siewanym po ogrodach, który daje dwa kolory: żółty i po dodaniu kwasu różowy. Farbowanie nic nie znaczy bez zadębienia farby czyli utrwalenia barwy, żeby nie wyprała się później. Zadębia się barwa przez polanie ufarbowanéj przędzy gorącem m…
Graniszewska et al. 2017	Gloger Zygmunt		60	szpinak		Spinaca oleracea	Tykocin i Zambrów	PL		Przędzę lud podlaski farbuje w odwarze z pączków brzozy na kolor żółtawo-zielony, w olszynie na brunatno-czarny, w lebiodzie, w życie, w szpinaku i w krokoszu siewanym po ogrodach, który daje dwa kolory: żółty i po dodaniu kwasu różowy. Farbowanie nic nie znaczy bez zadębienia farby czyli utrwalenia barwy, żeby nie wyprała się później. Zadębia się barwa przez polanie ufarbowanéj przędzy gorącem m…
Graniszewska et al.. 2013	Federowski Michał		60	czabor, cząber	Thymus pulegioides [okaz]	Thymus pulegioides	NW Belarus	BE		Czabor (cząber) (№ 43). Odwar z cąbru barwi podobno na zielono.
Graniszewska et al.. 2013	Federowski Michał		60	krapiwa piekuszcza	pokrzywa zwyczajna [!]	Urtica dioica	NW Belarus	BE		Korzeń rzeszki (№ 3) i pokrzywy zwyczajnej, zw. przez lud krapiwa piekuszcza, nadają tzw. pisankom kolor jasnożółty (kanarkowy).
Graniszewska et al.. 2013	Federowski Michał		60	rzeszka	Urtica urens [okaz]	Urtica urens	NW Belarus	BE		Korzeń rzeszki (№ 3) i pokrzywy zwyczajnej, zw. przez lud krapiwa piekuszcza, nadają tzw. pisankom kolor jasnożółty (kanarkowy).

## Sheet: old
	l.p.	Data	Autor	zawód	Nr pytania	nazwa	nazwa łac. gat. wymienionego w odpowiedzi	Modern identification		miejsce		częstość	uwagi	part	use	colour	remarks
11369	105	1883 08 03	Czarnocka Helena		59	mieszalnik		?		Nieśwież, Słuck, Mińsk	PL		leśna trawa
21175	184	1883 08 20	Gulski Jan	adwokat przysięgły w Siedlcach	59	zanogieć		?		wieś Niedźwiadki, gmina Tuchowicze, pow. Łukawski	PL		odpowiedź Stanisława Konicznego
21011	183 A	1883 08 26	Horodyński Witold	były radca Towarzystwa Kredytowego	59	zanogięć, zanagięć		?		ziemia łukowska, Niedźwiadka	PL		dawniej kobiety same barwiły, na kolor żółty			yellow	formerly
21010	183 A	1883 08 26	Horodyński Witold	były radca Towarzystwa Kredytowego	59	zegleń		?		ziemia łukowska, Niedźwiadka	PL		dawniej kobiety same barwiły, na kolor zielony			green
21045	183 B	1883 09 16	Horodyński Witold	były radca Towarzystwa Kredytowego	59	jabłonnik		?			PL		nie drzewo jabłoń
21043	183 B	1883 09 16	Horodyński Witold	były radca Towarzystwa Kredytowego	59	zegleń		?			PL		miał rosnąć na wzgórzach piaszczystych wysoki jak dziewanna, może janowiec, żarnowiec lub dziewanna czarna
22951	197	1884 02 09	Jasieńska Maria		59	zanowica		?		wieś Brus koło Włodawy	PL		na żółto i na brunatno			yellow and brown
22952	197	1884 02 09	Jasieńska Maria		59	zielenica		?		wieś Brus koło Włodawy	PL		na żółto i na brunatno			yellow, brown
21401	185 A	1884 03 22	Korycińska Aleksandra		59	muczernik		?		Jeziora, gub. Grodzieńska	BE		Barwią przędzę w zielu rosnącym w lesie, ma listki spiczaste, na jesieni ma jagody czerwone, to zbierają z korzeniami, suszą, później tłuką i gotują	roots dried and boiled
11492	106	1883 08 06	Laskarys Antonina z Zabiełłów		59	muczenicznik		?		Bobrujsk	BE		na czarno			black
8914	78	1883 09 27	Narkiewicz Jodko Tomasz	dziedzic dóbr Pukowa w guberni mińskiej, pow. Ihumeń	59	mączennik, muczennik		?		pow. Ihumeń?	PL		barwią przędzę lnianą i konopną		flax and cannabis yarn
10775	100	1883 07 26	Parylak Piotr	profesor gimnazjalny w Stanisławowie [R. Skręt, 1980. Parylak Piotr (1846-1916). PSB 25: ……]	60	leśnica		?			PL		na żółto w korze	bark	Easter eggs?	yellw
16754	151	1883 08 09	Połkotycki Wł.	nauczuciel gimnazjum IV w Warszawie	60	kacanki (pierwiosnek)		?			PL				Easter eggs?
23023	198	1884 03 15	Puścion Jan	włościanin	59	zegleń		?		wieś Rażny, gmina Sadowne, pow. Węgrowski, gub. Siedlecka	PL		dawniej kobiety barwiły wełnę zielem zwanym zegleń do koloru żółtego			yellow
7288	67	1883 08 02	Skarszewski Franciszek Żuk		59	lasówki		?		Rojówka, poczta Tęgoborze	PL		skórę barwią		leather
7289	67	1883 08 02	Skarszewski Franciszek Żuk		59	przycierpki		?		Rojówka, poczta Tęgoborze	PL		skórę barwią		leather
20680	180 A	1883 08 22	Skarżyński Modest Aleksander	właściciel dóbr ziemskich w Gąsce	59	pietruszka wodna		?		Łukowska ziemia	PL		[rycina autora listu]
20627	180	1883 08 05	Skarżyński Modest Aleksander	właściciel dóbr ziemskich w Gąsce	59	zegleń [?]		?		Łukowska ziemia	PL		roślina leśna, żółte kwiaty; na żółto			yellow
12138	110	1883 09 29	Twardowska Maria		59	muczernik		?		Weleśnica	PL		daje czarną farbę			black
12441	112	1883 09 15	Woyniłłowiczówna Jadwiga		59	popawka		?		wieś Lipów, pow. Rzeczycki, gub. Mińska	PL
12443	112	1883 09 15	Woyniłłowiczówna Jadwiga		59	wiluk		?		wieś Lipów, pow. Rzeczycki, gub. Mińska	PL
12442	112	1883 09 15	Woyniłłowiczówna Jadwiga		59	zielonka		?		wieś Lipów, pow. Rzeczycki, gub. Mińska	PL
24039	210	1883 09 24	Bloch [lub: Block] A.	ksiądz [?]	60	mydło		?		Tyłowo (pow. Pucki)	PL				Easter eggs?
21950	190	1883 10 22	Popławski Władysław	ziemianin	59	?		?		Cicibor, pow. Biała Radziwiłłowska	PL		jedna tylko roślina, która wydaje kolor zielony, używaną bywa do farbowania motek, nikt mi nie umiał określić nazwiska tej roślin		threads	green
20626	180	1883 08 05	Skarżyński Modest Aleksander	właściciel dóbr ziemskich w Gąsce	59	zonagwięc [? lub zonagurje]		?		Łukowska ziemia	PL		roślina leśna, długie niebieskie kwiatki; na żółto			yellow
16891	153	końcówka listu [od pyt. 42]			59	czerwiec		?			PL?		na czerwono			red
16895	153	końcówka listu [od pyt. 42]			60	kraska [= drzewo sandałowe]		Santalum album L.			PL?		na czerwono		Easter eggs?	red
20853	182	1883 08 11	Mieczyński Alf.		61	brazylia		Caesalpinia brasiliensis		pow. Węgrowski, gub. Siedlecka	PL
6447	56	1884 01 20	Zieliński Edward	student medycyny	60	ruń (młode pędy zboża)		[cereals in general]		Ostrów, pow. Opoczyński, gub. Radomska	PL				Easter eggs?
9281	81	1884 09 21	Tomaszewska Marina		59	czerzec		[czerzec - name of all dyes]		Kudynowce w Złoczowskiem	UA		wspólne miano barwideł		general name of dyes
9282	81	1884 09 21	Tomaszewska Marina		60	kraska		[czerzec - name of all dyes]		Kudynowce w Złoczowskiem	UA		wspólne miano barwideł	general name for dyes	Easter eggs?
25799	227	1883 09 01	Rojewska Franciszka Jadwiga, lat 65, autor listu: dr Władysław Semerau, lekarz, list wysłany z miejscowości Ruszczuk w Bułgarii		60	farembak		[farembak]		wieś Tylice, pow. Lubawski, Prusy Królewskie	PL		na czarno		Easter eggs?	black
18400	165	1883 11 14	?	ziemianin/ka	60	groch polny		[field pea]		Suszyn, Stępów, Wola Stępowska, pow. Gostyń	PL				Easter eggs?
23587	207	1883 09 04	Spiller Franciszek	br. inf.	60	wióra które się w sklepie kolonialnym kupuje		[filings bought in a colonial shop]		wieś Gostomia (koło Prudnika, Białej i Górnego Głogówka)	PL				Easter eggs?
19239	172	1883 10 20	Hempel Maria (1834-1904), polska florystka, etnografka. Autorka notatek florystycznych (m.in. z województwa chełmskiego) ogłaszanych na łamach Pamiętnika Fizjograficznego. Zielnik roślin z okolic Łukowa ofiarowała w 1880 Muzeum Komisji Fizjograficznej Akademii Umiejętności. Współpracowała z O. Kolbergiem, zbierając materiały etnograficzne z Chełmskiego.	florystka, etnografka	60	indygo		[indygo]		Janowski powiat, Lubelska gub.	PL		kupują		Easter eggs?		they buy
22753	196	1884 01 18	Matulewicz Jan		59	indygo		[indygo]		Maciejowice, pow. Garwoliński	PL
14488	134	1883 08 15	Sadowski Józef	nauczyciel? Może uczeń?	59	indyk		[indyk]		Rabka	PL		barwi płótna		textiles
7290	67	1883 08 02	Skarszewski Franciszek Żuk		59	żelazo		[iron]		Rojówka, poczta Tęgoborze	PL		skórę barwią		leather
17776	159	1883 09 29	K. W. Kr…	ksiądz	60	karmin		[karmin - nazwa farby]		Kaliski i Wieluński pow., gub. Kaliska	PL				Easter eggs?
5952	55	1883 07 25	Łękawski	mgr farmacji	60	koszenila		[koszenila]			PL		z dodatkiem ałunu, odwar do farbowania tkanin lnianych	decoction with alum	flax textiles
9064	81	1884 09 21	Tomaszewska Marina		61	kraska		[kraska - name of paint]		Winniki w Samborskiem	PL		na czerwono i fioletowo - kupują w sklepie				bought in shops
11378	105	1883 08 03	Czarnocka Helena		60	maliniak [farba kupowana w miasteczkach]		[maliniak - nazwa farby]		Nieśwież, Słuck, Mińsk	PL		jaja wielkanocne farbują		Easter eggs		paint bought in shops
20767	181	1883 08 06	Poleski S.	?	59			[paint]		okolice Siedlec, ziemia Liwska	PL		wełnę […] oddają do farby		wool
21405	185 A	1884 03 22	Korycińska Aleksandra		60	sączek		[sączek]		Jeziora, gub. Grodzieńska	BE		w lesie zbierają; jaja farbują		Easter eggs
22184	191	1883 10 30	Bzowski Stanisław - lek. Weterynarii i Sawicki - dr med.	lekarz weterynarii i lekarz med.	59	koperwas		[sulfate]		Siedlce (i okolice w promieniu mili)	PL
13177	118	1883 09 21	Górski Ignacy	ksiądz, podziekan Pilzneński proboszcz (w Szynwałdzie pod Tarnowem?)	59	ultramaryna		[ultramaryna - nazwa farby]		Szynwałd	PL		tylko ultramaryna			blue
20243	177	1883 07 26	Chróściechowski Jan		60	wiórka		[wiórka]		Lubelskie	PL		na granatowo		Easter eggs?	dark blue
22600	195	1884 01 04	Kraszewska Antonina; Antonina Zofia Emma Kraszewska h. Jastrzębiec, (1861-1944) ur. wW Romanowie [http://www.sejm-wielki.pl/b.php?o=12.312.319; https://kraszewski.wordpress.com/2017/03/10/antonina-kraszewska/	ziemianka	60	wiórka kupne		[ziemianka]		wieś Romanów, pow. Włodawa	PL		na czarno		Easter eggs?
17962	160	1883 11 13	Gątkiewiczowa Klementyna		60	kocanki [= dzwonki liliowe]		`		Kaliskie	PL		wczesną wiosną rosną w lasach; na liliowo		Easter eggs?	violet
10595	96	1883 08 01	Gurówna A.	nauczycielka	60	malwa		Alcea rosea		Galicja?			kwiat czarnej malwy - na zielono	flowers	Easter eggs?	green
16901	153	końcówka listu [od pyt. 42]			60	malwa czerwona		Alcea rosea			PL?		na zielono w listkach	leaf	Easter eggs?	green
10780	100	1883 07 26	Parylak Piotr	profesor gimnazjalny w Stanisławowie [R. Skręt, 1980. Parylak Piotr (1846-1916). PSB 25: ……]	60	czarna róża [= malwa]		Alcea rosea			UA		na szafirowo		Easter eggs?	sapphire
7292	67	1883 08 02	Skarszewski Franciszek Żuk		60	malwa		Alcea rosea		Rojówka, poczta Tęgoborze	PL				Easter eggs?
16894	153	końcówka listu [od pyt. 42]			59	malwa ciemnoczerwona		Alcea rosea lub Malva sylvestris			PL?		w listkach na zielono	leaf		green
18399	165	1883 11 14	?	ziemianin/ka	60	cebula		Allium cepa		Suszyn, Stępów, Wola Stępowska, pow. Gostyń	PL				Easter eggs?
9569	84	1883 11 07	[podpis nieczytelny]		60	cebula		Allium cepa		pow. Buczacki	PL				Easter eggs?
3776	26	1883 09 17	Berkowski Józef	ksiądz	60	cebula		Allium cepa		Odolanów, W. K. Poznańskie	PL		łupiną zabarwiają, kwiatem, prószem od siana	onion shell	Easter eggs
24038	210	1883 09 24	Bloch [lub: Block] A.	ksiądz [?]	60	cebula		Allium cepa		Tyłowo (pow. Pucki)	PL				Easter eggs?
10278	92	1883 09 16	Boberski Władysław	inspektor szkół miejskich we Lwowie	60	cebula		Allium cepa		Cygany, pow. Husiatyn	UA				Easter eggs?
9888	87	1883 09 22	Bodnarski Jan	słuchacz medycyny	60	cebula	Allium cepa L.	Allium cepa		wieś Bystra, pow. Jordanów	PL				Easter eggs?
10566	95	1883 08 08	Bogusiewicz Franciszek	nauczyciel ludowy	60	cybula		Allium cepa		Olszany okolice Przemyśla	PL		łuski, barwa czerwoniawa	onion shell	Easter eggs?	reddish
13451	121	1883 09 26	Bojakowski Nikodem	nauczuciel	60	cebula		Allium cepa		okolice Tarnowa ?	PL		na żółto		Easter eggs?	yellow
20324	178	1883 08 04	Bokdanowicz [lub Bohdanowicz] A.		60	cebula		Allium cepa		Biłgorajski powiat - część południowo-wschodnia	PL				Easter eggs?
10814	101	1883 07 25	Borkowski	zarządca dóbr Jana Skirlińskiego	60	cebula		Allium cepa		Żółkiewskie	UA				Easter eggs?
25225	220 A	1883 09 10	Buliński M.	br. inf.	60	cebula		Allium cepa		Polskie Brzozie, pow. Brodnicki	PL		na czerwono		Easter eggs?	red
22189	191	1883 10 30	Bzowski Stanisław - lek. Weterynarii i Sawicki - dr med.	lekarz weterynarii i lekarz med.	60	cebula		Allium cepa		Siedlce (i okolice w promieniu mili)	PL				Easter eggs?
1048	11	1883 08 30	Chądzyński Zbigniew	rolnik, raczej właściciel folwarku	60	cebula		Allium cepa		Pakość	PL		łupiną z cebuli barwią na kolor czerwony	onion shell	Easter eggs	red
20241	177	1883 07 26	Chróściechowski Jan		60	cebula		Allium cepa		Lubelskie	PL		na pąsowo łupinami cebuli	onion shell	Easter eggs?	red
20249	177 A	1882 08 27	Chróściechowski Jan		60	cebula		Allium cepa		Lubelskie	PL		na blado pąsowy		Easter eggs?	pale red
19810	174	1883 08 18	Chrzanowski Apolinary	fabryka cukru w Józefowie koło Ożarowa Mazowieckiego pod Warszawą	60	cebula		Allium cepa		Janowski pow., Lubelska gub.	PL				Easter eggs?
468	6	1883 08 05	Chybicki	ksiądz proboszcz	60	cebula		Allium cepa		Połajewo, pow. Obornicki	PL		oziminą, lupinami od cebuli	onion shell	Easter eggs
22421	194	1883 br. daty	Ciołkowski Rajmund	chłop?	60	cebula		Allium cepa		Posada Rossow, gmina Rossow, pow. Sokołowski, gub. Siedlecka	PL				Easter eggs?
16474	148	1884 04 24	Czarniecka Urszula		60	cebula		Allium cepa		Silnica, pow. Radomsko, gub. Piotrkowska	PL		na ciemno czerwono		Easter eggs?	dark red
15631	145	1883 08 28	Czarniecka Wanda		60	cebula		Allium cepa		Noworadomskie, Częstochowskie, Wieluńskie	PL		na żółto		Easter eggs?	yellow
11376	105	1883 08 03	Czarnocka Helena		60	cebula		Allium cepa		Nieśwież, Słuck, Mińsk	PL		jaja wielkanocne farbują		Easter eggs
6621	58	1883 07 18	Czubek Jan	nauczyciel gimnazjalny	60	cebula		Allium cepa		Baczków koło Bochni	PL		jaja wielkanocne - wyraz pisanka nieznany - barwią się płynem z gotowanej cebuli na czerwono	onion	Easter eggs	red
14072	127	1883 11 14	Dobrowolski Władysław	ksiądz wikary	60	cebula		Allium cepa		Lubcza koło Pilzna	PL				Easter eggs?
5364	47	1883 07 29	Dobrzelewski Leopold	były prawnik, miał folwark pod Radomskiem, teraz mieszka w Częsochowie	60	cebula		Allium cepa			PL				Easter eggs?
11188	103F		Dybowski Władysław	przyrodnik	60	cebula		Allium cepa			BE		[opis suszenia cebuli i farbowania jaj w jej łuskach]		Easter eggs?
9452	83	1883 12 06	Dydyńska Julia	ziemianka?	60	cebula		Allium cepa		Grąziowa nad Wiarem, pow. Dobromil	UA				Easter eggs?
14867	139	1883 08 28	Fusek Wilhelm (1842-1914)	mgr farmacji; http://www.muzeum.biecz.pl/czasowe/wilhelm-fusek-powstaniec-styczniowy-i-pozytywista.html	60	cebula		Allium cepa		Biecz	PL				Easter eggs?
1428	14	1883 08 17	Gajowiecki L.	ksiądz proboszcz	60	cebula		Allium cepa		Chodzież	PL		na czerwono		Easter eggs	red
17960	160	1883 11 13	Gątkiewiczowa Klementyna		60	cebula		Allium cepa		Kaliskie	PL				Easter eggs?
17411	157	1883 09 16	Gdowski Antoni		60	cebula		Allium cepa		Lisice nad Nerem, pow. Kolski, gub. Kaliska; Bielice, pow. Kutnowski, gub. Warszawska	PL		na żółto		Easter eggs?	yellow
14371	133	1883 08 13	Germanowa M.		60	cebula		Allium cepa		?	PL		jaja farbują		Easter eggs
13949	126	1883 11 08	Groblewski M.		60	cebula		Allium cepa		Sandecki powiat	PL		[opis wykonywania pisanek z wosku, kraszenia, przyborów itp.]		Easter eggs
21177	184	1883 08 20	Gulski Jan	adwokat przysięgły w Siedlcach	60	cebula		Allium cepa		wieś Niedźwiadki, gmina Tuchowicze, pow. Łukawski	PL		odpowiedź Stanisława Konicznego		Easter eggs?
21109	184	1883 08 20	Gulski Jan	adwokat przysięgły w Siedlcach	60	cebula		Allium cepa		wieś Żuki, gmina Międzyleś, powiatuBialski	PL		odpowiedź Pawła Szopieluka, sołtysa wsi Żuki do dóbr hr. Zamoyskiego Kodeń należącej, gminy Międzyleś, powiatu Bialskiego		Easter eggs?
10596	96	1883 08 01	Gurówna A.	nauczycielka	60	cebula		Allium cepa		Galicja?			liśćmi - na żółto	leaf	Easter eggs?
10183	90	1883 08 24	Hankiewicz Jan	?	60	cebula		Allium cepa		powiaty Mościski i Jaworowski	PL				Easter eggs?
2941	23	1883 09 12	Heintze	wikariusz	60	cebula		Allium cepa		Trzemeszno, W. K. Poznańskie	PL				Easter eggs?
19236	172	1883 10 20	Hempel Maria (1834-1904), polska florystka, etnografka. Autorka notatek florystycznych (m.in. z województwa chełmskiego) ogłaszanych na łamach Pamiętnika Fizjograficznego. Zielnik roślin z okolic Łukowa ofiarowała w 1880 Muzeum Komisji Fizjograficznej Akademii Umiejętności. Współpracowała z O. Kolbergiem, zbierając materiały etnograficzne z Chełmskiego.	florystka, etnografka	60	cebula		Allium cepa		Janowski powiat, Lubelska gub.	PL		łuskami - na ceglasto	onion shell	Easter eggs?	brick-colored
21014	183 A	1883 08 26	Horodyński Witold	były radca Towarzystwa Kredytowego	60	cebula		Allium cepa		ziemia łukowska, Niedźwiadka	PL				Easter eggs?
21776	188	1883 09 26	Husarzewska T.	krewna J. Rostafińskiego	60	cebula		Allium cepa		pow. Garwoliński	PL				Easter eggs?
14551	135	1883 08 14	J.T.	?	60	cebula		Allium cepa		okolice Sokołówa, Leżajska, Rudnika	PL				Easter eggs?
1579	15	1883 08 23	Jackowski T.	Dr	60	cebula		Allium cepa		Pomorzanowice, pow. Środa, W. Ks. Poznańskie	PL		za żółto czasem malują jaja gotując je w łupinach z cebuli	onion shell	Easter eggs	yellow
6877	64	1883 07 28	Janasiński Ignacy	student prawa; 1860-1912, późniejszy radca skarbu [treść nagrobka na cm. W Tarnopolu] http://cmentarzetarnopolskie.uksw.edu.pl/obiekty.php?id=15300	60	cebula		Allium cepa		pow. grybowski	PL		pisanki gotują w łuskach z cebuli, przez co nabierają pięknej kasztanowatej barwy	onion shell	Easter eggs	chestnut-colored
21830	189	1883 09 26	Janiszewska [?] Marya	siostrzenica J. Rostafińskiego, zwracałą się do niego: kochany wóju	60	cebula		Allium cepa		Kamieniec [Siedleckie]	PL				Easter eggs?
22956	197	1884 02 09	Jasieńska Maria		60	cebula		Allium cepa		wieś Brus koło Włodawy	PL				Easter eggs?
313	2	1883 08 01	Jaworowicz Kazimierz	nauczyciel w Różniatach koło Kruszwicy	60	cebula	Allium cepa	Allium cepa		Różniaty koło Kruszwicy	PL		barwią suchą wierzchnią skórką z cebuli	onion shell	Easter eggs
2629	21	1883 08 28	Jezierski Julian	student medycyny	60	cebula		Allium cepa		Bukowski powiat, W. K. Poznańskie	PL				Easter eggs?
17773	159	1883 09 29	K. W. Kr…	ksiądz	60	cebula		Allium cepa		Kaliski i Wieluński pow., gub. Kaliska	PL				Easter eggs?
4648	34	1883 10 05	Kaczmarek Antoni	subiekt ogrodniczy	60	cebula		Allium cepa		Droszew pod Sobótka, W. K. Poznańskie	PL		na żółto		Easter eggs?	yellow
24198	211	1883 10 04	Kantak Antoni	br. inf.	60	cebula		Allium cepa		Kociewie	PL				Easter eggs?
1264	13	1883 08 21	Karasiewicz Kazimierz	student medycyny	60	cebula		Allium cepa		Lwówek, pow. Buk, Opalenica, Nowy Tomyśl	PL		na żółto		Easter eggs	yellow
6769	61	1883 07 23	Katarzyna Zrywan lub Zrywaczek	? Odpowiedzi zapisane ręką J. Rostafińskiego	60	cebula		Allium cepa		Brzesko (pod Bochnią)	PL		na czerwono		Easter eggs?	red
5401	49	1883 08 12	Kawiecki Ignacy	dziennikarz gazet warszawskich	60	cebula		Allium cepa		Kaliskie	PL		na żółto		Easter eggs?	yellow
17006	154	1883 08 20	Kępiński Michał	właściciel majątku Sosnowice koło Sompolna [pow. Nieszawski] na Kujawach	60	cebula		Allium cepa		Sosnowice koło Sompolna [pow. Nieszawski] na Kujawach	PL				Easter eggs?
23241	201	1883 08 10	Kischel Heinrich	kowal	60	cebula		Allium cepa		wieś Uszyce, pow. Oleski	PL				Easter eggs?
18655	167	1883 11 22	Kleniewski Jan		60	cebula		Allium cepa		Kluczkowice, pow. Opole Lubelskie	PL		odwar z łupin	onion shell	Easter eggs?
20361	179	1883 08 13	Kołaczkowski Feliks	ogrodnik spod Lublina	60	cebula		Allium cepa		?	PL				Easter eggs?
21404	185 A	1884 03 22	Korycińska Aleksandra		60	cebula		Allium cepa		Jeziora, gub. Grodzieńska	BE		jaja farbują		Easter eggs
21376	185	1883 09 05	Korycińska Aleksandra		60	cebula		Allium cepa		pow. Sokołowski, Węgrowski, Włodawski i Janowski, gub. Siedlecka	PL				Easter eggs?
13595	122	1884 03 16	Kosman Jan	nauczyciel	60	cebula		Allium cepa		nad dolnym biegiem Dunajca: Radłów, Biskupice Radłowskie, Wola Radłowska, Ruda, Zabawa, Zrochec [???], Żabno, Nidomice, Glów, Ilkowice, Sanoka, Sidlec, Bobrowniki, Rudka, Niwka	PL		na brązowo		Easter eggs?
4813	35	1909 09 15	Kowalski Franciszek	?	60	cebula		Allium cepa		Dębowiec koło Jasła	PL		na czerwono		Easter eggs?	red
13323	120	1883 09 25	Krawiec Tadeusz	nauczyciel	60	cebula		Allium cepa		Białobrzegi, Korniaktów, Budy, Dębina poczta Żołynia (pow. Łańcut)	PL				Easter eggs?
2066	18	1883 08 26	Kubaszewski Adam	ogrodnik u hrabiny Działyńskiej	60	cebula		Allium cepa		okolice Pleszewa, W. K. Poznańskie	PL		na żóło i brązowo			yellow and brown
14578	136	1883 08 20	Kulinowski Józef	uczeń VII kl. Ginazjum w Tarnowie	60	cebula		Allium cepa		okolice Wojnicza	PL		barwią pisanki		Easter eggs
11494	106	1883 08 06	Laskarys Antonina z Zabiełłów		60	cebula		Allium cepa		Bobrujsk	BE				Easter eggs?
15317	143	1883 07 30	Lenartowicz Bogumił, brat stryjeczny Teofila Lenartowicza		60	cebula		Allium cepa		Wieluń	PL				Easter eggs?
1169	12	1883 08 24	Lewandowska Stanisława	właścicielka dóbr	61	cybula		Allium cepa			PL?		wielkanocne jaja barwią zielono oziminą, czerwono - łupinami cybuli	onion rind	Easter eggs	red
23119	200	1883 10 01	Ligoń Julisz (1823-1889), śląski działacz społeczny, publicysta i poeta [http://pl.wikipedia.org/wiki/Juliusz_Ligo%C5%84]	śląski działacz społeczny, publicysta i poeta	60	cebula		Allium cepa		między Lublińcem a Woźnikami	PL				Easter eggs?
8187	75	1883 08 10	Lippoman	?	60	cebula		Allium cepa		na "Mazurach", na "Rusi"	PL		łupki	onion shell	Easter eggs?
24771	218	1883 07 30	Liszewski Jan	br. inf. [rodowity Warmiak]	60	cebula		Allium cepa		Warmia	PL		na żółto i czerwono		Easter eggs?	red an yellow
25059	219	1883 08 29	Łęgowski Józef	(1852-1930), badacz kultury Pomorza, nauczyciel j. polskiego w gimnazjum w Wejherowie [http://www.liceum1.wejher.pl/index.php?kolor=0&menu=202], Prezesem TNT w latach 1920-1923 był dr Józef Łęgowski. [http://www.tnt.torun.pl/dzieje/dzieje.html]	60	cebula		Allium cepa		Kaszuby (nazwy roślin w formie północnokaszubskiej)	PL				Easter eggs?
24952	219	1883 08 29	Łęgowski Józef	(1852-1930), badacz kultury Pomorza, nauczyciel j. polskiego w gimnazjum w Wejherowie [http://www.liceum1.wejher.pl/index.php?kolor=0&menu=202], Prezesem TNT w latach 1920-1923 był dr Józef Łęgowski. [http://www.tnt.torun.pl/dzieje/dzieje.html]	60	cebula		Allium cepa		okolice Malborka	PL				Easter eggs?
11238	104	1883 07 29	Łęski Michał		60	cebula		Allium cepa		Naliboki, pow. Miński	PL				Easter eggs?
8306	76A	1883 12 01	Łozińska Janina	ziemianka?	60	cebula		Allium cepa		Potok Turaszówka pod Krosnem	PL				Easter eggs?
2477	20	1883 08 26	Małecki Antoni	?	60	cebula		Allium cepa		Poznańskie	PL		łuską z cebuli gotowaną wraz z jajami	onion shell	Easter eggs
22755	196	1884 01 18	Matulewicz Jan		60	cebula		Allium cepa		Maciejowice, pow. Garwoliński	PL				Easter eggs?
24510	215	1883 09 08	Michalski J.	nauczyciel	60	cebula		Allium cepa		Wischin, Wisin, pow. Kościerzki	PL				Easter eggs?
20851	182	1883 08 11	Mieczyński Alf.		61	cebula		Allium cepa		pow. Węgrowski, gub. Siedlecka	PL		obecnie kupować zaczynają farby anilinowe				now people started buying aniline dyes
15414	144	1883 08 08	Milewska Aniela		60	cebula		Allium cepa		Koniński powiat, Sieradzki powiat, Warszawski powiat	PL		na czerwono		Easter eggs?	red
18930	170	1883 11 10	Milowicz Iza		60	cebula		Allium cepa		Modryniec, pow. Hrubieszowski	PL		łupiny, do wosku mieszaja sadzę	onion shell and wax with soot	Easter eggs?
21521	186	1883 09 01	Moczulski S.		60	cebula		Allium cepa		Przegaliny, pow. Radzyński, gub. Siedlecka	PL				Easter eggs?
10090	89	1883 08 26	Morawski Zygmunt	profesor gimnazjalny w Tarnowie, wydawca "Przyrodnika"	60	cebula		Allium cepa		Brzeżany i okolicznde wioski	PL				Easter eggs?
14703	138	1883 08 27	Mroczkowski S.	mgr farmacji i były uczeń	60	cebula		Allium cepa		na Mazurach	PL		na żółto		Easter eggs?	yellow
7101	66	1883 07 29	Myszkowski Stanisław	nauczyciel ludowy	60	cebula		Allium cepa		Jarosław, Cieszanów	PL		barwią łuską cebuli	onion shell	Easter eggs?
8917	78	1883 09 27	Narkiewicz Jodko Tomasz	dziedzic dóbr Pukowa w guberni mińskiej, pow. Ihumeń	59	cebula		Allium cepa		pow. Ihumeń?	PL		barwią pisanki		Easter eggs
12246	111	1883 09 08	Nielubowicz W.	ziemianin	60	cebula		Allium cepa		Piński powiat	PL		na orzechowo		Easter eggs?	hazelnut-colored
16002	146	1883 09 26	Okolska Stanisława		60	cebula		Allium cepa		Sieradzkie, powiat Łaski, wieś Zabłocie	PL				Easter eggs?
1763	16	1883 08 23	Olsztyński A.	na wsi urodzony i wychowany	60	cebula		Allium cepa		Podpniewki, pow. Pniewy, W. K. Poznańskie	PL		pisanki gotuja z łupiami cebuli	onion shell	Easter eggs
4565	33	1883 09 27	Omańkowska Janina		60	cebula		Allium cepa		Żabikowo pod Poznaniem	PL				Easter eggs?
11612	107	1883 08 13	Onufrowicz Adam		60	cebula		Allium cepa		Pińszczyzna	PL		na żółto		Easter eggs?	yellow
2769	22	1883 09 02	Osiński	ksiądz	60	cebula		Allium cepa		Wielkopolska	PL				Easter eggs?
11887	109	1883 09 02	Ossowski Antoni		60	cebula, cybula		Allium cepa		Chołuj, pow. Ihumeń	BE				Easter eggs?
3671	24	1883 11 22	Oświecimski Alfons		60	cebula		Allium cepa		ostrzeszowski powiat	PL				Easter eggs?
7872	73	1883 08 08	Pallan Stanisław	kierownik szkoły w Pilznie	60	cebula		Allium cepa		okolice Pilzna, Tarnowa, Wiśnicza, Wieliczki, Tarnobrzegu, Jasła	PL		piórami na żółto	onion shell	Easter eggs?	yellow
8035	73A	?	Pallan Stanisław	kierownik szkoły w Pilznie	60	cebula		Allium cepa		okolice Pilzna, wieś Dulczówka i Łęki	PL				Easter eggs?
25568	225	1883 07 30	Parczewski		60	cebula		Allium cepa		wieś Belno koło Świecka	PL				Easter eggs?
10776	100	1883 07 26	Parylak Piotr	profesor gimnazjalny w Stanisławowie [R. Skręt, 1980. Parylak Piotr (1846-1916). PSB 25: ……]	60	cebula		Allium cepa			UA		na żółto		Easter eggs?
20768	181	1883 08 06	Poleski S.	?	60	cebula		Allium cepa		okolice Siedlec, ziemia Liwska	PL		jaja barwią łupinami	onion shell	Easter eggs
16755	151	1883 08 09	Połkotycki Wł.	nauczuciel gimnazjum IV w Warszawie	60	cebula		Allium cepa			PL		łupin	onion shell	Easter eggs?
21952	190	1883 10 22	Popławski Władysław	ziemianin	60	cebula		Allium cepa		Cicibor, pow. Biała Radziwiłłowska	PL				Easter eggs?
9806	86	1883 09 30	Prysak Piotr	profesor ck. Seminarium nauczycielskiego żeńskiego w Krakowie	60	cebula		Allium cepa		pow. Monasterzyska, Buczacz i Podhajce	PL				Easter eggs?
20144	175	1883 08 16	Przegaliński R.		60	cebula		Allium cepa		Grabówka pod Kraśnikiem, pow. Janowski	PL		na żółto łuskami	onion shell	Easter eggs?	yellow
8436	77	1883 08 10	Przybyłkiewicz J.	zastępca nauczyciela przy gimnazjum w Tarnowie	60	cebula		Allium cepa		okolice Tuchowa	PL				Easter eggs?
23025	198	1884 03 15	Puścion Jan	włościanin	60	cebula		Allium cepa		wieś Rażny, gmina Sadowne, pow. Węgrowski, gub. Siedlecka	PL				Easter eggs?
25398	222	1883 08 15	Radomski Ludwik	aptekarz w Górznie, Prusy Zachodnie	60	cebula		Allium cepa		Prusy zachodnie	PL				Easter eggs?
20199	176	1883 07 25	Rogalewicz Józef		60	cebula		Allium cepa		Lubelskie i część Podlasia	PL				Easter eggs?
25798	227	1883 09 01	Rojewska Franciszka Jadwiga, lat 65, autor listu: dr Władysław Semerau, lekarz, list wysłany z miejscowości Ruszczuk w Bułgarii		60	cebula		Allium cepa		wieś Tylice, pow. Lubawski, Prusy Królewskie	PL				Easter eggs?
15126	141	1883 09 03	Russocki Stanisław	obywatel ziemski	60	cebula		Allium cepa			?				Easter eggs?
9716	85	1883 10 25	Rybaczyk A. M.	kierownik szkoły w Mikulińcach	60	cebula		Allium cepa		Mikulińce, Tarnopol, Zbaraż, Skałat, Nowesioło	UA				Easter eggs?
10898	102	1883 08 31	Rzeszowski Leon	nauczyciel kierujący	60	cebula		Allium cepa		Rzeszowskie	PL				Easter eggs?
14489	134	1883 08 15	Sadowski Józef	nauczyciel? Może uczeń?	60	cebula		Allium cepa		Rabka	PL				Easter eggs?
24628	217 A	1883 08 02	Sczaniecki Nepomucen	ziemianin? [mieszka tu u siostrzeńca jako stary wdowiec]	60	cebula		Allium cepa		wieś Wabcz, ziemia chełmińska, koło Chełmna	PL				Easter eggs?
25258	221	1883 08 19	Sembrzycki J.	br. inf.	60	cebula		Allium cepa		Mazury w Prusach	PL	suszone łupy			Easter eggs?
7291	67	1883 08 02	Skarszewski Franciszek Żuk		60	cebula		Allium cepa		Rojówka, poczta Tęgoborze	PL				Easter eggs?
20629	180	1883 08 05	Skarżyński Modest Aleksander	właściciel dóbr ziemskich w Gąsce	60	cebula		Allium cepa		Łukowska ziemia	PL		łupinami - na żółto	onion shell	Easter eggs?	yellow
11765	108	1883 08 30	Słotwińska J.		60	cebula		Allium cepa		Ihumeński powiat	BE				Easter eggs?
23586	207	1883 09 04	Spiller Franciszek	br. inf.	60	cebula		Allium cepa		wieś Gostomia (koło Prudnika, Białej i Górnego Głogówka)	PL				Easter eggs?
15032	140	1883 08 30	Stu… Maria	?	60	cebula		Allium cepa		powiat w Tarnowie, Dębicy, Dąbrowie, Żabnie i Ropczycach	PL				Easter eggs?
13040	116	1883 09 21	Szczepanik Józef	nauczyciel w Sędziszowie	60	cebula		Allium cepa		między Przeworskiem a Łańcutem	PL				Easter eggs?
23470	204	1883 08 27	Szczerbiński	pomocnik aptekarza	60	cebula		Allium cepa		Baborów - miasto w pow. Głubczyckim [opolszczyzna] i okoliczne wioski	PL				Easter eggs?
24315	212	1883 09 28	Szreder [Schröder] Anna	br. inf.	60	cebula		Allium cepa		Kobusewo (pod Kartuzami)	PL		łupina	onion shell	Easter eggs?
338	4	1883 08 05	Szyl Joachim	?	60	cebula		Allium cepa		Wielkopolska	PL		Pisanki barwią odwarem z cebuli.		Easter eggs
17247	156	1883 08 29	Szymański Antoni	student Wydziału Prawa Uniwersytetu Warszawskiego	60	cebula		Allium cepa		Karczew, pow. Kolski, gub. Kaliska	PL				Easter eggs?
1918	17	1883 08 25	Tetzlaff Wincenty	słuchacz medycyny	60	cebula		Allium cepa		Młyny pod Strzelnem na Kujawach, W. K. Poznańskie	PL		na żółto. Zwyczaj barwienia jaj wielkanocnych w tej okolicy coraz rzadszy		Easter eggs	yellow	the custom is becoming rarer
9068	81	1884 09 21	Tomaszewska Marina		61	cebula		Allium cepa		Winniki w Samborskiem	PL		na żółto
22328	193	1883 12 23	Trochimowicz Antoni		60	cebula		Allium cepa		wieś Hołowinki, pow. Sokołow, gub. Siedlecka	PL				Easter eggs?
18120	163	1883 10 01	Trzcińska Aleksandra		60	cebula		Allium cepa		Łyczkowice pow. Skierniewice	PL				Easter eggs?
12031	110	1883 09 02	Twardowska Maria		60	cebula		Allium cepa		Weleśnica, pow. Piński	PL				Easter eggs?
12736	113	1883 09 04	Wais Kazimierz	uczeń VII kl. Gimnazjum	60	cebula		Allium cepa		Rymanów, pow. Sanok	PL		kolor czerwono-blady		Easter eggs?	pale red
372	5	1883 08 07	Wawrzyniak	ksiądz, prezes Kółka Rolniczo-Włościańskiego w Śremie	60	cebula		Allium cepa		Śrem	PL		pisanki barwią się łupiną od cebuli - na żółto, a oziminą - na zielono	onion shell	Easter eggs	yellow
19326	173	1883 10 18	Wawrzynkiewicz (z Terleckich) Konstancya	wdowa, akuszerka	60	cebula		Allium cepa		Janów Podlaski	PL				Easter eggs?
19526	173A	1883 11 26	Wawrzynkiewicz (z Terleckich) Konstancya	wdowa, akuszerka	60	cebula		Allium cepa		Janów Podlaski	PL				Easter eggs?
4048	30	1884 12	Wesołowski Karol	oganista	60	cebula		Allium cepa		Wilatów, pow. Mogilnicki, W. K. Poznańskie	PL		barwią łupiną od cebuli	onion shell	Easter eggs
5209	46	1883 08 18	Wodecki Franciszek	?	60	cebula		Allium cepa			PL		farbują		Easter eggs?
741	8	1883 08 30	Woliński Adam	referandariusz sądu nadziemiańskiego	60	cebula		Allium cepa		Oporów, pow. Poniec	PL		gotują skórki z cebuli	onion shell	Easter eggs
12448	112	1883 09 15	Woyniłłowiczówna Jadwiga		59	cebula		Allium cepa		wieś Lipów, pow. Rzeczycki, gub. Mińska	PL
22234	192	1883 11 20	Wycech Jan	W latach dziewięćdziesiątych, od 21 marca 1892 r. aż do 16 stycznia 1898 r., funkcję nauczyciela w prywatnej szkole w Golicynowie pełnił Jan Wycech ze wsi Wilczogęby (parafia Sadowne)53. Kiedy został przeniesiony do Cegłowa, zastąpiła go Waleria Wiecka, c. Ferdynanda, pochodząca z pobliskiego Stoczka. [http://www.historycy.org/index.php?showtopic=23263] w tej wsi urodził się Czesław Wycech	60	cebula		Allium cepa		Wilczogęby, pow. Węgrowski, gub. Siedlecka	PL				Easter eggs?
12820	114	1883 09 05	x.		60	cebula		Allium cepa		Rzeszowkie koło Tyczyna	PL		na czerwono		Easter eggs?	red
16799	152	1883 12 08	Zagórski		60	cebula		Allium cepa		Wołyń	PL		liście na żółto	leaf	Easter eggs?	yellow
4174	31	1884 12	Zakrzewscy	właściciele folwarku	60	cebula		Allium cepa		Ostrowite Trzemeszyńskie lub Pleszewskie	PL		skórkami - na czerwono	onion shell	Easter eggs?	red
6443	56	1884 01 20	Zieliński Edward	student medycyny	60	cebula		Allium cepa		Katarzyna, pow. Włocławski	PL				Easter eggs?
6442	56	1884 01 20	Zieliński Edward	student medycyny	60	cebula		Allium cepa		Nowa Wieś, pow. Słupecki, gub. Kaliska	PL		pisanki zwane tu kraszankami przeważnie barwią cebulą (gotując jajka w łupinach cebuli)	onion shell	Easter eggs
6446	56	1884 01 20	Zieliński Edward	student medycyny	60	cebula		Allium cepa		Ostrów, pow. Opoczyński, gub. Radomska	PL				Easter eggs?
23742	208	1883 10 24	Zieliński J.	nauczyciel w Collegium Marianum w Pelplinie	60	cebula		Allium cepa		Kociewie	PL				Easter eggs?
17131	155	1883 08 29	Zieliński Władysław		60	cebula		Allium cepa		Kościelna Wieś, pow. Nieszawski, gub. Warszawska, Kujawy	PL		łupina	onion shell	Easter eggs?
591	7	1883 09 05	Zikowski	lekarz	60	cebula		Allium cepa		Kcynia, pow. Szubin, W. Ks. Poznańskie	PL		Gotują z cebulą - a wtedy robią się żółte; na inne kolory biorą farb od kupców.	onion	Easter eggs	yellow
16898	153	końcówka listu [od pyt. 42]			60	cebula		Allium cepa			PL?		na żółto		Easter eggs?	yellow
6448	56	1884 01 20	Zieliński Edward	student medycyny	60	szczypiór		Allium sp.			PL		w niektórych miejscowościach szczypiórem hodowanym do tego w doniczkach	stalks	Easter eggs?		cultivated in pots
18398	165	1883 11 14	?	ziemianin/ka	59	olszyna		Alnus glutinosa		Suszyn, Stępów, Wola Stępowska, pow. Gostyń	PL		na czarno olszyny i czerniowych z koperwasem korzonków	bark and roots with sulfate		black
10564	95	1883 08 08	Bogusiewicz Franciszek	nauczyciel ludowy	60	olcha		Alnus glutinosa		Olszany okolice Przemyśla	PL		z kory, na czarno	bark	Easter eggs?	black
22187	191	1883 10 30	Bzowski Stanisław - lek. Weterynarii i Sawicki - dr med.	lekarz weterynarii i lekarz med.	59	olszyna		Alnus glutinosa		Siedlce (i okolice w promieniu mili)	PL		na żółto			yellow
11372	105	1883 08 03	Czarnocka Helena		59	olcha		Alnus glutinosa		Nieśwież, Słuck, Mińsk	PL		kotki - kolor ciemny	catkins		dark
6622	58	1883 07 18	Czubek Jan	nauczyciel gimnazjalny	59	olsza		Alnus glutinosa		Baczków koło Bochni	PL		dawniej wyrabiano farbę z szyszek olszowych; jak? Dziś już nie wiadomo	cones		black	formerly
9451	83	1883 12 06	Dydyńska Julia	ziemianka?	59	olsza		Alnus glutinosa		wieś Piątkowa koło Sielnicy, pow. Dobromilski	PL		farbują czasem korą suszoną z olszyny, którą gotują z koperwasem i ałunem	bark (dried) with alum and sulfate
1425	14	1883 08 17	Gajowiecki L.	ksiądz proboszcz	59	olsza		Alnus glutinosa		Chodzież	PL		skórami olszowemi i koperwasem - na czarny kolor	bark with sulfate		black
21771	188	1883 09 26	Husarzewska T.	krewna J. Rostafińskiego	59	olszyna		Alnus glutinosa		pow. Garwoliński	PL		lud biedniejszy barwi przędzę lnianą na czarny kolor		flax yarn	black
1578	15	1883 08 23	Jackowski T.	Dr	59	olsza		Alnus glutinosa		Pomorzanowice, pow. Środa, W. Ks. Poznańskie	PL		dawniej farbowano na czarno przędzę i wełnę w korze olszowej ugotowanej z hałunem i koperwasem	bark with alum and sulfate	yarn and wool	black
22596	195	1884 01 04	Kraszewska Antonina; Antonina Zofia Emma Kraszewska h. Jastrzębiec, (1861-1944) ur. wW Romanowie [http://www.sejm-wielki.pl/b.php?o=12.312.319; https://kraszewski.wordpress.com/2017/03/10/antonina-kraszewska/	ziemianka	59	olcha		Alnus glutinosa		wieś Romanów, pow. Włodawa	PL		kora	bark
24763	218	1883 07 30	Liszewski Jan	br. inf. [rodowity Warmiak]	59	olsza		Alnus glutinosa		Warmia	PL		kora, do barwienia wełny używają	bark	wool
5954	55	1883 07 25	Łękawski	mgr farmacji	60	olsza	Alnus rubra [!]	Alnus glutinosa			PL		kora z solami żelaza daje barwnik czarny, tabaczkowy i czerwono brunatny na zapaski, spódnice i gorsety	bark with iron salts	Easter eggs?	tobacco, red and brown
11236	104	1883 07 29	Łęski Michał		59	olcha		Alnus glutinosa		Naliboki, pow. Miński	PL		korą barwią	bark
22827	196	1884 01 18	Matulewicz Jan		59	olszyna		Alnus glutinosa		Maciejowice, pow. Garwoliński	PL		skóra z olszyny z Zędrą [???] od kowali gotowana miała kiedyś służyć do farbowania wełny na czarno	bark with filings from blacksmith's		black	formerly
7103	66	1883 07 29	Myszkowski Stanisław	nauczyciel ludowy	60	olszyna		Alnus glutinosa		Jarosław, Cieszanów	PL		barwią korą olszyny	bark	Easter eggs?
3176	23Cb		odpowiedzi małżonków Krolów		59	olsza		Alnus glutinosa		Trzemeszno, W. K. Poznańskie	PL		z olszyny skóry, od kowala opiłki i koperwas biorą do barwienia na czarno	bark with iron filings and sulfate		black
16214	146A	1883 11 05	Okolska Stanisława		59	olsza		Alnus glutinosa		Dziwle	PL		kora - na żółto
16000	146	1883 09 26	Okolska Stanisława		59	olsza		Alnus glutinosa		Sieradzkie, powiat Łaski, wieś Zabłocie	PL		do farbowania w domu wełny używają kory	bark	wool	yellow
11611	107	1883 08 13	Onufrowicz Adam		59	olcha		Alnus glutinosa		Pińszczyzna	PL		korą olchową na ceglasto	bark		brick-colored
7873	73	1883 08 08	Pallan Stanisław	kierownik szkoły w Pilznie	60	olsza		Alnus glutinosa		okolice Pilzna, Tarnowa, Wiśnicza, Wieliczki, Tarnobrzegu, Jasła	PL		szyszkami na brunatno	cones	Easter eggs?	brown
21953	190	1883 10 22	Popławski Władysław	ziemianin	60	olsza		Alnus glutinosa		Cicibor, pow. Biała Radziwiłłowska	PL		wiórki z olszynowego drzewa - ciemno amarantowa farba	wood shavings	Easter eggs?	dark amaranth
9808	86	1883 09 30	Prysak Piotr	profesor ck. Seminarium nauczycielskiego żeńskiego w Krakowie	60	olsza		Alnus glutinosa		pow. Monasterzyska, Buczacz i Podhajce	PL		kora	bark	Easter eggs?
10900	102	1883 08 31	Rzeszowski Leon	nauczyciel kierujący	60	olsza czarna		Alnus glutinosa		Rzeszowskie	PL		nasienniki	cones	Easter eggs?
20628	180	1883 08 05	Skarżyński Modest Aleksander	właściciel dóbr ziemskich w Gąsce	59	olszyna		Alnus glutinosa		Łukowska ziemia	PL		liściem - na brązowo, a z dodatkiem siarczanu żelaza - na czarno	leaves		brown, with iron sulfate black
11764	108	1883 08 30	Słotwińska J.		59	olcha		Alnus glutinosa		Ihumeński powiat	BE		kora	bark
23593	207 A	1883 09 16	Spiller Franciszek	br. inf.	60	olsza		Alnus glutinosa		wieś Gostomia (koło Prudnika, Białej i Górnego Głogówka)	PL		barwią skórą olszową i baśke [sprawdzić!!!] z olszy	bark and catkins	Easter eggs?
15036	140	1883 08 30	Stu… Maria	?	60	olsza		Alnus glutinosa		powiat w Tarnowie, Dębicy, Dąbrowie, Żabnie i Ropczycach	PL		liście	leaf	Easter eggs?
13039	116	1883 09 21	Szczepanik Józef	nauczyciel w Sędziszowie	60	olsza		Alnus glutinosa		między Przeworskiem a Łańcutem	PL		pisanki barwią w odwarze trzaseczek z korzenia olszy	decoction of splinters from roots	Easter eggs
22327	193	1883 12 23	Trochimowicz Antoni		59	olsza		Alnus glutinosa		wieś Hołowinki, pow. Sokołow, gub. Siedlecka	PL		barwi wełnę na czarno piaskiem spod toczydła dodawszy kory olszowej hałunu i koperwasu	bark with alum and sulfate	wool
12144	110	1883 09 29	Twardowska Maria		60	olszyna		Alnus glutinosa		Weleśnica	PL		na czarno		Easter eggs?	black
21630	187	1883 09 02	Zaleski Ł.	ziemianin [?]	59	olszyna		Alnus glutinosa		wieś Krzymosze, pow. Siedlce	PL		korą z olszyny	bark
73		1883 08 02	Zenkteler W.	nauczyciel gimnazjum w Ostrowie	59	olsza		Alnus glutinosa			PL		dawniej barwił lud przędzę drzazgami olszowemi, które gotował, farba była żółta	splinters boiled		yellow	formerly
6441	56	1884 01 20	Zieliński Edward	student medycyny	59	olszyna		Alnus glutinosa		Ostrów, pow. Opoczyński, gub. Radomska	PL		barwią wełnę na czarno sami, zanurzając ją w wodzie ze strużkami olszyny i dodając następnie szlufu (tj. odpadków i opiłek żelaza od kowala)	wood shavings and iron filings from blacksmith's	wool	black
23741	208	1883 10 24	Zieliński J.	nauczyciel w Collegium Marianum w Pelplinie	59	olsza		Alnus glutinosa		Kociewie	PL		kora	bark
24767	218	1883 07 30	Liszewski Jan	br. inf. [rodowity Warmiak]	59	ałun		alum		Warmia	PL		do barwienia wełny używają		wool
16472	148	1884 04 24	Czarniecka Urszula		60	podlaszczki	Viola [wg: Rostafiński, 1918. Geografja roślin a językoznawstwo]	Anemone hepatica		Silnica, pow. Radomsko, gub. Piotrkowska	PL		na niebiesko		Easter eggs?	blue
11370	105	1883 08 03	Czarnocka Helena		59	son [= przylaszczka]		Anemone hepatica		Nieśwież, Słuck, Mińsk	PL		kolor lilijowy			lilac
11495	106	1883 08 06	Laskarys Antonina z Zabiełłów		60	przelaszczki		Anemone hepatica		Bobrujsk	BE		kwiatem na niebiesko-szmaragdowo		Easter eggs?
10567	95	1883 08 08	Bogusiewicz Franciszek	nauczyciel ludowy	60	koper		Anethum graveolens		Olszany okolice Przemyśla	PL		na żółto		Easter eggs?	yellow
1049	11	1883 08 30	Chądzyński Zbigniew	rolnik, raczej właściciel folwarku	60	ozimina		autumn sown cereals		Pakość	PL		na zielono		Easter eggs?	green
1427	14	1883 08 17	Gajowiecki L.	ksiądz proboszcz	60	ozimina		autumn sown cereals		Chodzież	PL		na zielono		Easter eggs?	green
17410	157	1883 09 16	Gdowski Antoni		60	ozimina		autumn sown cereals		Lisice nad Nerem, pow. Kolski, gub. Kaliska; Bielice, pow. Kutnowski, gub. Warszawska	PL		na zielono		Easter eggs?	green
2942	23	1883 09 12	Heintze	wikariusz	60	ozimina		autumn sown cereals		Trzemeszno, W. K. Poznańskie	PL				Easter eggs?
1265	13	1883 08 21	Karasiewicz Kazimierz	student medycyny	60	ozimina		autumn sown cereals		Lwówek, pow. Buk, Opalenica, Nowy Tomyśl	PL		na zielono		Easter eggs?	green
4814	35	1909 09 15	Kowalski Franciszek	?	60	ozimina		autumn sown cereals		Dębowiec koło Jasła	PL		na zielono		Easter eggs?	green
2067	18	1883 08 26	Kubaszewski Adam	ogrodnik u hrabiny Działyńskiej	60	ozimina		autumn sown cereals		okolice Pleszewa, W. K. Poznańskie	PL		na zielono		Easter eggs?	green
15415	144	1883 08 08	Milewska Aniela		60	ozimina		autumn sown cereals		Koniński powiat, Sieradzki powiat, Warszawski powiat	PL		na zielono		Easter eggs?	green
4566	33	1883 09 27	Omańkowska Janina		60	ozimina		autumn sown cereals		Żabikowo pod Poznaniem	PL				Easter eggs?
10781	100	1883 07 26	Parylak Piotr	profesor gimnazjalny w Stanisławowie [R. Skręt, 1980. Parylak Piotr (1846-1916). PSB 25: ……]	60	piwonia		autumn sown cereals		Bukowina	UA				Easter eggs?
10778	100	1883 07 26	Parylak Piotr	profesor gimnazjalny w Stanisławowie [R. Skręt, 1980. Parylak Piotr (1846-1916). PSB 25: ……]	60	ozimina		autumn sown cereals			UA		na zielono		Easter eggs?	green
25399	222	1883 08 15	Radomski Ludwik	aptekarz w Górznie, Prusy Zachodnie	60	ozimina		autumn sown cereals		Prusy zachodnie	PL				Easter eggs?
23471	204	1883 08 27	Szczerbiński	pomocnik aptekarza	60	ozimina		autumn sown cereals		Baborów - miasto w pow. Głubczyckim [opolszczyzna] i okoliczne wioski	PL				Easter eggs?
1919	17	1883 08 25	Tetzlaff Wincenty	słuchacz medycyny	60	ozimina		autumn sown cereals		Młyny pod Strzelnem na Kujawach, W. K. Poznańskie	PL		na zielono. Zwyczaj barwienia jaj wielkanocnych w tej okolicy coraz rzadszy		Easter eggs	green	dyeing eggs is becoming rarer
4049	30	1884 12	Wesołowski Karol	oganista	60	ozimina		autumn sown cereals		Wilatów, pow. Mogilnicki, W. K. Poznańskie	PL				Easter eggs?
23745	208	1883 10 24	Zieliński J.	nauczyciel w Collegium Marianum w Pelplinie	60	oźmina		autumn sown cereals		Kociewie	PL				Easter eggs?
13449	121	1883 09 26	Bojakowski Nikodem	nauczuciel	60	owies		Avena sativa		okolice Tarnowa ?	PL		słoma owsiana - na żółto	straw	Easter eggs?	yellow
8111	74	1883 08 08	Niedzielski B.	gospdaruje [dziedzic?]	60	owies		Avena sativa		Staszkówka, poczta Cieżkowice	PL		na zielono: odwarem i nastojem z młodego owsa	decocted or steeped young stalks	Easter eggs?	green
3451	23Cd		odpowiedzi tutejszych parafian		60	włoska kalina [= berberys]		Berberis vulagris		Trzemeszno, W. K. Poznańskie	PL				Easter eggs?
4176	31	1884 12	Zakrzewscy	właściciele folwarku	60	włoska kalina [= berberys]		Berberis vulagris		Ostrowite Trzemeszyńskie lub Pleszewskie	PL		korzonkami - na żółto	roots	Easter eggs?	yellow
11373	105	1883 08 03	Czarnocka Helena		59	berberys		Berberis vulgaris		Nieśwież, Słuck, Mińsk	PL		gałązki i korzenie - kolor żółty	branches and roots		yellow
19237	172	1883 10 20	Hempel Maria (1834-1904), polska florystka, etnografka. Autorka notatek florystycznych (m.in. z województwa chełmskiego) ogłaszanych na łamach Pamiętnika Fizjograficznego. Zielnik roślin z okolic Łukowa ofiarowała w 1880 Muzeum Komisji Fizjograficznej Akademii Umiejętności. Współpracowała z O. Kolbergiem, zbierając materiały etnograficzne z Chełmskiego.	florystka, etnografka	60	berberys		Berberis vulgaris		Skorczyce	PL		korą - na żółto	bark	Easter eggs ?	yellow
21774	188	1883 09 26	Husarzewska T.	krewna J. Rostafińskiego	59	berberys		Berberis vulgaris		pow. Garwoliński	PL		dawniej farbowali na żółto			yellow	formerly
20363	179	1883 08 13	Kołaczkowski Feliks	ogrodnik spod Lublina	60	berberys		Berberis vulgaris		?	PL		korzeniem	roots	Easter eggs ?
5944	55	1883 07 25	Łękawski	mgr farmacji	60	berberys		Berberis vulgaris			PL		korzenie, do barwienia wełny i lnu	roots	wool and flax
3452	23Cd		odpowiedzi tutejszych parafian		60	berberys [= włoska kalina]		Berberis vulgaris		Trzemeszno, W. K. Poznańskie	PL				Easter eggs ?
4175	31	1884 12	Zakrzewscy	właściciele folwarku	60	berberys [= włoska kalina]		Berberis vulgaris		Ostrowite Trzemeszyńskie lub Pleszewskie	PL		korzonkami - na żółto	roots	Easter eggs ?	yellow
12440	112	1883 09 15	Woyniłłowiczówna Jadwiga		59	drok		Berberis vulgaris		wieś Lipów, pow. Rzeczycki, gub. Mińska	PL
16893	153	końcówka listu [od pyt. 42]			59	drok		Berberis vulgaris			PL?		na żółty; krzew dziko rosnący, o dużych kitach żółtego kwiaty, groszkowatego złożenia			yellow
13180	118	1883 09 21	Górski Ignacy	ksiądz, podziekan Pilzneński proboszcz (w Szynwałdzie pod Tarnowem?)	60	burak		Beta vulgaris		Szynwałd	PL		na różowo		Easter eggs?	pink
6899	64	1883 08 02	Janasiński Ignacy	student prawa; 1860-1912, późniejszy radca skarbu [treść nagrobka na cm. W Tarnopolu] http://cmentarzetarnopolskie.uksw.edu.pl/obiekty.php?id=15300	60	buraki	Beta vulgaris L. subsp. vulgaris	Beta vulgaris		Grybów - okolice	PL		jaja kłąda także do buraków kiszonych, które zabarwiają jajka zupełnie na czerwono		Easter eggs?	red
5951	55	1883 07 25	Łękawski	mgr farmacji	60	buraki ćwikłowe		Beta vulgaris			PL		odwar do farbowania tkanin lnianych		flax textiles
18397	165	1883 11 14	?	ziemianin/ka	59	brzoza		Betula sp.		Suszyn, Stępów, Wola Stępowska, pow. Gostyń	PL		pąkami na żółto-zielono	buds		yellow-green
18595	166	1883 11 20	Bobrzyńska Bronisława	ziemianka?	59	brzoza		Betula sp.		Międzyleś, pow. Radzymin	PL		na żółto listkami z młodej brzeziny.	leaves from young trees		yellow
10568	95	1883 08 08	Bogusiewicz Franciszek	nauczyciel ludowy	60	brzoza		Betula sp.		Olszany okolice Przemyśla	PL		liśćmi na żółto wełnę	leaf	wool	yellow
1426	14	1883 08 17	Gajowiecki L.	ksiądz proboszcz	59	brzoza		Betula sp.		Chodzież	PL		listkami brzóz z ałunem - na żółto	leaves (with alum)		yellow
21372	185	1883 09 05	Korycińska Aleksandra		59	brzoza		Betula sp.		pow. Sokołowski, Węgrowski, Włodawski i Janowski, gub. Siedlecka	PL		len i bawełnę farbują na zielono w liściach brzozowych	leaves	flax and cotton	green
11237	104	1883 07 29	Łęski Michał		59	brzoza		Betula sp.		Naliboki, pow. Miński	PL		liście	leaves
16213	146A	1883 11 05	Okolska Stanisława		59	brzoza		Betula sp.		Dziwle	PL		kora - na żółto	bark		yellow
15999	146	1883 09 26	Okolska Stanisława		59	brzoza		Betula sp.		Sieradzkie, powiat Łaski, wieś Zabłocie	PL		do farbowania w domu wełny używają kory	bark	wool		in household
11613	107	1883 08 13	Onufrowicz Adam		60	brzoza		Betula sp.		Pińszczyzna	PL		liściem - na żółto	leaf	Easter eggs?	yellow
9719	85	1883 10 25	Rybaczyk A. M.	kierownik szkoły w Mikulińcach	60	brzoza		Betula sp.		Mikulińce, Tarnopol, Zbaraż, Skałat, Nowesioło	UA		liście = na żółto	leaf	Easter eggs?	yellow
9457	83	1883 12 06	Dydyńska Julia	ziemianka?	60	kapusta		Brassica oleracea		Grąziowa nad Wiarem, pow. Dobromil	UA		kwas z kapusty	acid from sauerkraut	Easter eggs?
5950	55	1883 07 25	Łękawski	mgr farmacji	60	kapusta granatowa		Brassica oleracea			PL		odwar do farbowania tkanin lnianych	decoction	flax textiles
18597	166	1883 11 20	Bobrzyńska Bronisława	ziemianka?	60	bryzelia		Caesalpinia brasiliensis		Międzyleś, pow. Radzymin	PL		jaja wielkanocne czyli pisanki, u nas zwane "piski" gotują w bryzelii kupowanej u żyda w miasteczku, wzory zaś "piszą" rozgrzanym zasklepem czyli woskiem, który pszczoły składają koło otworu ula.		Easter eggs		bought from Jews in towns
10563	95	1883 08 08	Bogusiewicz Franciszek	nauczyciel ludowy	60	bryzela		Caesalpinia brasiliensis		Olszany okolice Przemyśla	PL		barwa czerwona lub czarna		Easter eggs?	red or black
22188	191	1883 10 30	Bzowski Stanisław - lek. Weterynarii i Sawicki - dr med.	lekarz weterynarii i lekarz med.	60	brazylia		Caesalpinia brasiliensis		Siedlce (i okolice w promieniu mili)	PL				Easter eggs?
20239	177	1883 07 26	Chróściechowski Jan		59	brezylia		Caesalpinia brasiliensis		Lubelskie	PL		do farbowania na czerwono, kupują po sklepach i handlach korzennych			red	bought in shops
20242	177	1883 07 26	Chróściechowski Jan		60	brezylia		Caesalpinia brasiliensis		Lubelskie	PL		na jasno-czerwono		Easter eggs?
19811	174	1883 08 18	Chrzanowski Apolinary	fabryka cukru w Józefowie koło Ożarowa Mazowieckiego pod Warszawą	60	brazylia		Caesalpinia brasiliensis		Janowski pow., Lubelska gub.	PL		kupują w mieście		Easter eggs?		bought in shops
22420	194	1883 br. daty	Ciołkowski Rajmund	chłop?	60	brezelia		Caesalpinia brasiliensis		Posada Rossow, gmina Rossow, pow. Sokołowski, gub. Siedlecka	PL				Easter eggs?
11379	105	1883 08 03	Czarnocka Helena		60	bryzella		Caesalpinia brasiliensis		Nieśwież, Słuck, Mińsk	PL		jaja wielkanocne farbują		Easter eggs
5363	47	1883 07 29	Dobrzelewski Leopold	były prawnik, miał folwark pod Radomskiem, teraz mieszka w Częsochowie	60	brezylia		Caesalpinia brasiliensis			PL		[podaje też środki chemiczne do barwienia pisanek używane]		Easter eggs
14370	133	1883 08 13	Germanowa M.		60	bryzelija		Caesalpinia brasiliensis		?	PL		jaja farbują		Easter eggs
13178	118	1883 09 21	Górski Ignacy	ksiądz, podziekan Pilzneński proboszcz (w Szynwałdzie pod Tarnowem?)	60	bryzelia		Caesalpinia brasiliensis		Szynwałd	PL		na brunatno		Easter eggs?	brown
21178	184	1883 08 20	Gulski Jan	adwokat przysięgły w Siedlcach	60	brazylia		Caesalpinia brasiliensis		wieś Niedźwiadki, gmina Tuchowicze, pow. Łukawski	PL		odpowiedź Stanisława Konicznego		Easter eggs?
21242	184	1883 08 20	Gulski Jan	adwokat przysięgły w Siedlcach	60	brezylia	[może Caesalpinia brasiliensis?]	Caesalpinia brasiliensis		wieś Sobienki, powiat Garwoliński	PL		odpowiedź Jana Wawra		Easter eggs?
10594	96	1883 08 01	Gurówna A.	nauczycielka	60	brezylia		Caesalpinia brasiliensis		Galicja?			na czarno		Easter eggs?
19238	172	1883 10 20	Hempel Maria (1834-1904), polska florystka, etnografka. Autorka notatek florystycznych (m.in. z województwa chełmskiego) ogłaszanych na łamach Pamiętnika Fizjograficznego. Zielnik roślin z okolic Łukowa ofiarowała w 1880 Muzeum Komisji Fizjograficznej Akademii Umiejętności. Współpracowała z O. Kolbergiem, zbierając materiały etnograficzne z Chełmskiego.	florystka, etnografka	60	brezylia		Caesalpinia brasiliensis		Janowski powiat, Lubelska gub.	PL		kupują		Easter eggs?		bought
21013	183 A	1883 08 26	Horodyński Witold	były radca Towarzystwa Kredytowego	60	brezylia		Caesalpinia brasiliensis		ziemia łukowska, Niedźwiadka	PL		wiórkami		Easter eggs?
21770	188	1883 09 26	Husarzewska T.	krewna J. Rostafińskiego	59	brezylia		Caesalpinia brasiliensis		pow. Garwoliński	PL		lud biedniejszy barwi przędzę lnianą na czarny kolor		flax threads	black	poor people
21775	188	1883 09 26	Husarzewska T.	krewna J. Rostafińskiego	60	brezylia		Caesalpinia brasiliensis		pow. Garwoliński	PL				Easter eggs?
21829	189	1883 09 26	Janiszewska [?] Marya	siostrzenica J. Rostafińskiego, zwracałą się do niego: kochany wóju	60	brezylia		Caesalpinia brasiliensis		Kamieniec [Siedleckie]	PL				Easter eggs?
17777	159	1883 09 29	K. W. Kr…	ksiądz	60	brezylia		Caesalpinia brasiliensis		Kaliski i Wieluński pow., gub. Kaliska	PL				Easter eggs?
17007	154	1883 08 20	Kępiński Michał	właściciel majątku Sosnowice koło Sompolna [pow. Nieszawski] na Kujawach	60	drzewo brezyliowe		Caesalpinia brasiliensis		Sosnowice koło Sompolna [pow. Nieszawski] na Kujawach	PL				Easter eggs?
18656	167	1883 11 22	Kleniewski Jan		60	brezylia		Caesalpinia brasiliensis		Kluczkowice, pow. Opole Lubelskie	PL				Easter eggs?
21374	185	1883 09 05	Korycińska Aleksandra		60	bręzylia		Caesalpinia brasiliensis		pow. Sokołowski, Węgrowski, Włodawski i Janowski, gub. Siedlecka	PL				Easter eggs?
22597	195	1884 01 04	Kraszewska Antonina; Antonina Zofia Emma Kraszewska h. Jastrzębiec, (1861-1944) ur. wW Romanowie [http://www.sejm-wielki.pl/b.php?o=12.312.319; https://kraszewski.wordpress.com/2017/03/10/antonina-kraszewska/	ziemianka	60	brazylia		Caesalpinia brasiliensis		wieś Romanów, pow. Włodawa	PL				Easter eggs?
13324	120	1883 09 25	Krawiec Tadeusz	nauczyciel	60	bruzylia		Caesalpinia brasiliensis		Białobrzegi, Korniaktów, Budy, Dębina poczta Żołynia (pow. Łańcut)	PL		czyli trzaski drzewa campesiowego	wood splinters	Easter eggs?
14579	136	1883 08 20	Kulinowski Józef	uczeń VII kl. Ginazjum w Tarnowie	60	bryzelia		Caesalpinia brasiliensis		okolice Wojnicza	PL		barwią pisanki		Easter eggs?
23120	200	1883 10 01	Ligoń Julisz (1823-1889), śląski działacz społeczny, publicysta i poeta [http://pl.wikipedia.org/wiki/Juliusz_Ligo%C5%84]	śląski działacz społeczny, publicysta i poeta	60	bryzulka (wióry drzewa brazylijskiego)		Caesalpinia brasiliensis		między Lublińcem a Woźnikami	PL				Easter eggs?
8189	75	1883 08 10	Lippoman	?	60	kraska czyli brezylia		Caesalpinia brasiliensis		na "Mazurach", na "Rusi"	PL				Easter eggs?
24766	218	1883 07 30	Liszewski Jan	br. inf. [rodowity Warmiak]	59	bryzelia		Caesalpinia brasiliensis		Warmia	PL		do barwienia wełny używają		wool
10434	93	1883 08 16	Lubomęski Władysław		60	brazylia		Caesalpinia brasiliensis		na północ od Lwowa ku Żółkwi	UA				Easter eggs?
5946	55	1883 07 25	Łękawski	mgr farmacji	60	brezylia		Caesalpinia brasiliensis			PL				Easter eggs?
18812	169	1883 11 14	Maciąg Michał		60	brezylijo		Caesalpinia brasiliensis		powiat Krasnostawski: Turobin, Olszanka, Załawcze, Tarnawy, Huta, Gródek	PL		czerwono i czarno w kramach po miastach sprzedawaną		Easter eggs?	red and black	sold in towns
2476	20	1883 08 26	Małecki Antoni	?	59	brezylia		Caesalpinia brasiliensis		Poznańskie	PL		na czarno-granatowo, kupowano w aptece			dark-blue	bought in pharmacy
22754	196	1884 01 18	Matulewicz Jan		60	brazylia		Caesalpinia brasiliensis		Maciejowice, pow. Garwoliński	PL		na ciemno modry		Easter eggs?	dark blue
21523	186	1883 09 01	Moczulski S.		60	brazylija		Caesalpinia brasiliensis		Przegaliny, pow. Radzyński, gub. Siedlecka	PL				Easter eggs?
14702	138	1883 08 27	Mroczkowski S.	mgr farmacji i były uczeń	60	bryzelia		Caesalpinia brasiliensis		na Mazurach	PL		na czarno		Easter eggs?	black
14704	138	1883 08 27	Mroczkowski S.	mgr farmacji i były uczeń	60	bryzelia + troche ałunu i siarkanu żelazawego		Caesalpinia brasiliensis		na Rusi	?		na czerwono		Easter eggs?	red
8918	78	1883 09 27	Narkiewicz Jodko Tomasz	dziedzic dóbr Pukowa w guberni mińskiej, pow. Ihumeń	59	brazylia		Caesalpinia brasiliensis		pow. Ihumeń?	PL		barwią pisanki		Easter eggs
8110	74	1883 08 08	Niedzielski B.	gospdaruje [dziedzic?]	60	brazylia		Caesalpinia brasiliensis		Staszkówka, poczta Cieżkowice	PL		na czerwono		Easter eggs?	red
11888	109	1883 09 02	Ossowski Antoni		60	bryzelia		Caesalpinia brasiliensis		Chołuj, pow. Ihumeń	BE				Easter eggs?
7874	73	1883 08 08	Pallan Stanisław	kierownik szkoły w Pilznie	60	bryzelia		Caesalpinia brasiliensis		okolice Pilzna, Tarnowa, Wiśnicza, Wieliczki, Tarnobrzegu, Jasła	PL		kupowana w handlu - na niebiesko		Easter eggs?	blue	in shops
8036	73A	?	Pallan Stanisław	kierownik szkoły w Pilznie	60	koperwas, brezylia		Caesalpinia brasiliensis		okolice Pilzna, wieś Dulczówka i Łęki	PL				Easter eggs?
20769	181	1883 08 06	Poleski S.	?	60	brazylia		Caesalpinia brasiliensis		okolice Siedlec, ziemia Liwska	PL				Easter eggs?
21951	190	1883 10 22	Popławski Władysław	ziemianin	60	brenselia [farba kupowana w mieście]		Caesalpinia brasiliensis		Cicibor, pow. Biała Radziwiłłowska	PL				Easter eggs?
20142	175	1883 08 16	Przegaliński R.		60	brazylia		Caesalpinia brasiliensis		Grabówka pod Kraśnikiem, pow. Janowski	PL		na czerwono		Easter eggs?	red
8437	77	1883 08 10	Przybyłkiewicz J.	zastępca nauczyciela przy gimnazjum w Tarnowie	60	bruzelia		Caesalpinia brasiliensis		okolice Tuchowa	PL		bardzo rzadko		Easter eggs?		very rarely
23026	198	1884 03 15	Puścion Jan	włościanin	60	brazelia		Caesalpinia brasiliensis		wieś Rażny, gmina Sadowne, pow. Węgrowski, gub. Siedlecka	PL
25400	222	1883 08 15	Radomski Ludwik	aptekarz w Górznie, Prusy Zachodnie	60	odwar z drzewa brazylijskiego i ałunu, lub rozczynem aniliny		Caesalpinia brasiliensis		Prusy zachodnie	PL			decoction of Brazilian tree and alum with the solution of aniline	Easter eggs?
20200	176	1883 07 25	Rogalewicz Józef		60	brezylia		Caesalpinia brasiliensis		Lubelskie i część Podlasia	PL				Easter eggs?
25800	227	1883 09 01	Rojewska Franciszka Jadwiga, lat 65, autor listu: dr Władysław Semerau, lekarz, list wysłany z miejscowości Ruszczuk w Bułgarii		60	brezelia		Caesalpinia brasiliensis		wieś Tylice, pow. Lubawski, Prusy Królewskie	PL		na ciemno fioletowo		Easter eggs?	dark purple
15127	141	1883 09 03	Russocki Stanisław	obywatel ziemski	60	bryzelia		Caesalpinia brasiliensis			PL				Easter eggs?
14487	134	1883 08 15	Sadowski Józef	nauczyciel? Może uczeń?	59	bryzelia		Caesalpinia brasiliensis		Rabka	PL
14490	134	1883 08 15	Sadowski Józef	nauczyciel? Może uczeń?	60	bryzelia		Caesalpinia brasiliensis		Rabka	PL				Easter eggs?
20631	180	1883 08 05	Skarżyński Modest Aleksander	właściciel dóbr ziemskich w Gąsce	60	brezylia, drzewo brezylijskie		Caesalpinia brasiliensis		Łukowska ziemia	PL		wiórkami - na ciemnobrązowo		Easter eggs?
11766	108	1883 08 30	Słotwińska J.		60	bryzelia czerwona lub czarna		Caesalpinia brasiliensis		Ihumeński powiat	BE				Easter eggs?
15033	140	1883 08 30	Stu… Maria	?	60	brezylia		Caesalpinia brasiliensis		powiat w Tarnowie, Dębicy, Dąbrowie, Żabnie i Ropczycach	PL				Easter eggs?
23469	204	1883 08 27	Szczerbiński	pomocnik aptekarza	59	brzyzalka	Cacialpin brasiliens [!]	Caesalpinia brasiliensis		Baborów - miasto w pow. Głubczyckim [opolszczyzna] i okoliczne wioski	PL
18122	163	1883 10 01	Trzcińska Aleksandra		60	brezylija		Caesalpinia brasiliensis		Łyczkowice pow. Skierniewice	PL				Easter eggs?
19327	173	1883 10 18	Wawrzynkiewicz (z Terleckich) Konstancya	wdowa, akuszerka	60	brezylia		Caesalpinia brasiliensis		Janów Podlaski	PL				Easter eggs?
19527	173A	1883 11 26	Wawrzynkiewicz (z Terleckich) Konstancya	wdowa, akuszerka	60	brezylija		Caesalpinia brasiliensis		Janów Podlaski	PL				Easter eggs?
5208	46	1883 08 18	Wodecki Franciszek	?	60	brezylia		Caesalpinia brasiliensis			PL		farbują		Easter eggs?
22233	192	1883 11 20	Wycech Jan	W latach dziewięćdziesiątych, od 21 marca 1892 r. aż do 16 stycznia 1898 r., funkcję nauczyciela w prywatnej szkole w Golicynowie pełnił Jan Wycech ze wsi Wilczogęby (parafia Sadowne)53. Kiedy został przeniesiony do Cegłowa, zastąpiła go Waleria Wiecka, c. Ferdynanda, pochodząca z pobliskiego Stoczka. [http://www.historycy.org/index.php?showtopic=23263] w tej wsi urodził się Czesław Wycech	60	bruzelja		Caesalpinia brasiliensis		Wilczogęby, pow. Węgrowski, gub. Siedlecka	PL				Easter eggs?
21632	187	1883 09 02	Zaleski Ł.	ziemianin [?]	60	brezylia		Caesalpinia brasiliensis		wieś Krzymosze, pow. Siedlce	PL				Easter eggs?
67		1883 07 26	Zenkteler W.	nauczyciel gimnazjum w Ostrowie	59			Caesalpinia brasiliensis		Ostroróg pod Szamotułami	PL		barwi sam przędzę		yarn
13193	119	1883 10 10	Zielenkiewicz J.		60	bryzelia		Caesalpinia brasiliensis		? Galicja	PL		po miasteczkach barwią. Ludowi barwienie pisanek nie jest znane.		Easter eggs?		only in towns they decorate
6445	56	1884 01 20	Zieliński Edward	student medycyny	60	brezylija		Caesalpinia brasiliensis		Katarzyna, pow. Włocławski	PL		kupna farba		Easter eggs?		from shops
23744	208	1883 10 24	Zieliński J.	nauczyciel w Collegium Marianum w Pelplinie	60	branzelia		Caesalpinia brasiliensis		Kociewie	PL
16892	153	końcówka listu [od pyt. 42]			59	brazylya		Caesalpinia brasiliensis			PL?		na ciemno granatowy			dark-blue
16896	153	końcówka listu [od pyt. 42]			60	brazylia		Caesalpinia brasiliensis			PL?		na granatowo		Easter eggs?	dark blue
9453	83	1883 12 06	Dydyńska Julia	ziemianka?	60	łotoć		Caltha palustris		Grąziowa nad Wiarem, pow. Dobromil	UA		kwiatków z łotoci	flowers	Easter eggs?
10336	92	1883 12 25	Boberski Władysław	inspektor szkół miejskich we Lwowie	59	konopie		Cannabis sativa		wieś Skoryki, pow. Skałacki	PL		[opis barwienia wełny i konopi przy pomocy barszczu!]	#	wool and cannabis
12247	111	1883 09 08	Nielubowicz W.	ziemianin	60	konopie		Cannabis sativa		Piński powiat	PL		na zielono		Easter eggs?	green
25223	220 A	1883 09 10	Buliński M.	br. inf.	59	krokosz		Carthamus tincorius		Polskie Brzozie, pow. Brodnicki	PL		dawniej lud barwił przędzę i wełnę: na żółto - krokoszem i innemi żółtemi kwiatami polnemi; na inne kolory - farbą kupowaną		wool and yarn	yellow
22185	191	1883 10 30	Bzowski Stanisław - lek. Weterynarii i Sawicki - dr med.	lekarz weterynarii i lekarz med.	59	krokosz		Carthamus tincorius		Siedlce (i okolice w promieniu mili)	PL		na różowo			pink
17958	160	1883 11 13	Gątkiewiczowa Klementyna		59	krokosz		Carthamus tincorius		Kaliskie	PL		dawniej				formerly
2940	23	1883 09 12	Heintze	wikariusz	59	krokost		Carthamus tincorius		Trzemeszno, W. K. Poznańskie	PL
15416	144	1883 08 08	Milewska Aniela		59	krokosz		Carthamus tincorius		Koniński powiat, Sieradzki powiat, Warszawski powiat	PL		do farbowania
25797	227	1883 09 01	Rojewska Franciszka Jadwiga, lat 65, autor listu: dr Władysław Semerau, lekarz, list wysłany z miejscowości Ruszczuk w Bułgarii		59	krokos		Carthamus tincorius		wieś Tylice, pow. Lubawski, Prusy Królewskie	PL		na żółto			yellow
21631	187	1883 09 02	Zaleski Ł.	ziemianin [?]	59	krokosz		Carthamus tincorius		wieś Krzymosze, pow. Siedlce	PL
25226	220 A	1883 09 10	Buliński M.	br. inf.	60	krokosz		Carthamus tinctorius		Polskie Brzozie, pow. Brodnicki	PL		na żółto		Easter eggs?		yellow
20251	177 A	1882 08 27	Chróściechowski Jan		60	krokosz		Carthamus tinctorius		Lubelskie	PL		na blado żółty, ale to najrzadziej		Easter eggs?	pale yellow	most rarely
5366	47	1883 07 29	Dobrzelewski Leopold	były prawnik, miał folwark pod Radomskiem, teraz mieszka w Częsochowie	60	krokosz		Carthamus tinctorius			PL				Easter eggs?
14369	133	1883 08 13	Germanowa M.		60	krokosz		Carthamus tinctorius		?	PL		jaja farbują		Easter eggs
2631	21	1883 08 28	Jezierski Julian	student medycyny	60	krokosz		Carthamus tinctorius		Bukowski powiat, W. K. Poznańskie	PL	czasem			Easter eggs?
21375	185	1883 09 05	Korycińska Aleksandra		60	krokosz		Carthamus tinctorius		pow. Sokołowski, Węgrowski, Włodawski i Janowski, gub. Siedlecka	PL				Easter eggs?
5943	55	1883 07 25	Łękawski	mgr farmacji	60	krokosz		Carthamus tinctorius			PL		do barwienia wełny i lnu		wool and flax
10777	100	1883 07 26	Parylak Piotr	profesor gimnazjalny w Stanisławowie [R. Skręt, 1980. Parylak Piotr (1846-1916). PSB 25: ……]	60	krokosz		Carthamus tinctorius			UA		na żółto		Easter eggs?	yellow
20141	175	1883 08 16	Przegaliński R.		60	krokosz		Carthamus tinctorius		Grabówka pod Kraśnikiem, pow. Janowski	PL		na czerwono		Easter eggs?	red
5207	46	1883 08 18	Wodecki Franciszek	?	60	krokosz		Carthamus tinctorius			PL		farbują		Easter eggs?
16897	153	końcówka listu [od pyt. 42]			60	krokosz		Carthamus tinctorius			PL?		na żółto		Easter eggs?	yellow
10899	102	1883 08 31	Rzeszowski Leon	nauczyciel kierujący	60	zboże		cereals		Rzeszowskie	PL				Easter eggs?
2767	22	1883 09 02	Osiński	ksiądz	60	cykorya		Cichorium intybus		Wielkopolska	PL				Easter eggs?
25570	225	1883 07 30	Parczewski		60	cykorya		Cichorium intybus		wieś Belno koło Świecka	PL				Easter eggs?
24512	215	1883 09 08	Michalski J.	nauczyciel	60	kawa		Coffea sp.		Wischin, Wisin, pow. Kościerzki	PL				Easter eggs?
23743	208	1883 10 24	Zieliński J.	nauczyciel w Collegium Marianum w Pelplinie	60	kawa		Coffea sp.		Kociewie	PL				Easter eggs?
25057	219	1883 08 29	Łęgowski Józef	(1852-1930), badacz kultury Pomorza, nauczyciel j. polskiego w gimnazjum w Wejherowie [http://www.liceum1.wejher.pl/index.php?kolor=0&menu=202], Prezesem TNT w latach 1920-1923 był dr Józef Łęgowski. [http://www.tnt.torun.pl/dzieje/dzieje.html]	59	leszczyna	Corylus avellana L.	Corylus avellana		Kaszuby (nazwy roślin w formie północnokaszubskiej)	PL		czasem używa się stary zwyczaj barwienia. Bierze się do tego porostów (mchu, jak lud mówi) z kory dębowej, porost ten Kaszubi nazywają "wilcz", daje on barwę brunatną. Podobno i coś z leszczyny i buku używają, ale czy korę, czy także porost, nie mogłem się dowiedzieć.	lichens from hazel bark		brown
5365	47	1883 07 29	Dobrzelewski Leopold	były prawnik, miał folwark pod Radomskiem, teraz mieszka w Częsochowie	60	szafran		Crocus sativus/Cardamus			PL				Easter eggs?
13179	118	1883 09 21	Górski Ignacy	ksiądz, podziekan Pilzneński proboszcz (w Szynwałdzie pod Tarnowem?)	60	szafran		Crocus sativus/Cardamus		Szynwałd	PL		na żółto		Easter eggs?	yellow
10184	90	1883 08 24	Hankiewicz Jan	?	60	szafran		Crocus sativus/Cardamus		powiaty Mościski i Jaworowski	PL				Easter eggs?
10435	93	1883 08 16	Lubomęski Władysław		60	szafran		Crocus sativus/Cardamus		na północ od Lwowa ku Żółkwi	UA				Easter eggs?
24950	219	1883 08 29	Łęgowski Józef	(1852-1930), badacz kultury Pomorza, nauczyciel j. polskiego w gimnazjum w Wejherowie [http://www.liceum1.wejher.pl/index.php?kolor=0&menu=202], Prezesem TNT w latach 1920-1923 był dr Józef Łęgowski. [http://www.tnt.torun.pl/dzieje/dzieje.html]	60	szałwija		Crocus sativus/Cardamus		okolice Malborka	PL				Easter eggs?
2768	22	1883 09 02	Osiński	ksiądz	60	szafran		Crocus sativus/Cardamus		Wielkopolska	PL				Easter eggs?
20143	175	1883 08 16	Przegaliński R.		60	szafran		Crocus sativus/Cardamus		Grabówka pod Kraśnikiem, pow. Janowski	PL		na żółto		Easter eggs?	yellow
6444	56	1884 01 20	Zieliński Edward	student medycyny	60	szafran		Crocus sativus/Cardamus		Katarzyna, pow. Włocławski	PL		kupna farba		Easter eggs?		bought paint
11371	105	1883 08 03	Czarnocka Helena		59	wołoszka [= haber]		Cyanus segetum		Nieśwież, Słuck, Mińsk	PL		kolor błękitnawy			bluish
22957	197	1884 02 09	Jasieńska Maria		60	haber		Cyanus segetum		wieś Brus koło Włodawy	PL		na żółto		Easter eggs?	yellow
2167	18, 19	1884 02 20	Kubaszewski Adam	ogrodnik u hrabiny Działyńskiej	59	modraki		Cyanus segetum		okolice Pleszewa, W. K. Poznańskie	PL
17132	155	1883 08 29	Zieliński Władysław		60	coccinella		Dactylopius coccus		Kościelna Wieś, pow. Nieszawski, gub. Warszawska, Kujawy	PL				Easter eggs?
8916	78	1883 09 27	Narkiewicz Jodko Tomasz	dziedzic dóbr Pukowa w guberni mińskiej, pow. Ihumeń	59	czerwiec, czerwieniec (koszenilla)		Dactylopius coccus?		pow. Ihumeń?	PL		barwią przędzę lnianą i konopną		flax and cannabis yarn
11610	107	1883 08 13	Onufrowicz Adam		59	goździki leśne		Dianthus sp.		Pińszczyzna	PL		na żółto			yellow
10784	100	1883 07 26	Parylak Piotr	profesor gimnazjalny w Stanisławowie [R. Skręt, 1980. Parylak Piotr (1846-1916). PSB 25: ……]	59	psie łajno		dog manure			UA		do barwienia czerwonych safianów dodają psiego łajna, które chłopcy zbierają	manure	Morocco leathers	red
9713	85	1883 10 25	Rybaczyk A. M.	kierownik szkoły w Mikulińcach	59	hreczka		Fagopyrum sp.		Mikulińce, Tarnopol, Zbaraż, Skałat, Nowesioło	UA		na żółto w plewie hreczanej	chuff		yellow
25058	219	1883 08 29	Łęgowski Józef	(1852-1930), badacz kultury Pomorza, nauczyciel j. polskiego w gimnazjum w Wejherowie [http://www.liceum1.wejher.pl/index.php?kolor=0&menu=202], Prezesem TNT w latach 1920-1923 był dr Józef Łęgowski. [http://www.tnt.torun.pl/dzieje/dzieje.html]	59	buk		Fagus sylvatica		Kaszuby (nazwy roślin w formie północnokaszubskiej)	PL		czasem używa się stary zwyczaj barwienia. Bierze się do tego porostów (mchu, jak lud mówi) z kory dębowej, porost ten Kaszubi nazywają "wilcz", daje on barwę brunatną. Podobno i coś z leszczyny i buku używają, ale czy korę, czy także porost, nie mogłem się dowiedzieć.	lichens from oak trees		brown
12444	112	1883 09 15	Woyniłłowiczówna Jadwiga		59	kruszyna		Frangula alnus		wieś Lipów, pow. Rzeczycki, gub. Mińska	PL		na niebiesko			blue
18593	166	1883 11 20	Bobrzyńska Bronisława	ziemianka?	59	janowiec	[Genista tinctoria]	Genista tinctoria		Międzyleś, pow. Radzymin	PL		na żółto - ziele dziko rosnące w lasach, mające żółte kwiatki, w połączeniu z kupnym ałunem			yellow	combined with alum
8915	78	1883 09 27	Narkiewicz Jodko Tomasz	dziedzic dóbr Pukowa w guberni mińskiej, pow. Ihumeń	59	janowiec	Genista tinctoria [!]	Genista tinctoria		pow. Ihumeń?	PL		barwią przędzę lnianą i konopną		flax and cannabis yarn
12141	110	1883 09 29	Twardowska Maria		59	zinowat	Genista tinctoria [!]	Genista tinctoria		Weleśnica	PL		żółta			yellow
12140	110	1883 09 29	Twardowska Maria		59	zinówka	Genista tinctoria [!]	Genista tinctoria		Weleśnica	PL		żółta			yellow
12142	110	1883 09 29	Twardowska Maria		59	żołtucha	Genista tinctoria [!]	Genista tinctoria		Weleśnica	PL		żółta			yellow
14073	127	1883 11 14	Dobrowolski Władysław	ksiądz wikary	60	trawa zwykła		grass		Lubcza koło Pilzna	PL				Easter eggs?
2630	21	1883 08 28	Jezierski Julian	student medycyny	60	trawa		grass		Bukowski powiat, W. K. Poznańskie	PL				Easter eggs?
17775	159	1883 09 29	K. W. Kr…	ksiądz	60	trawa		grass		Kaliski i Wieluński pow., gub. Kaliska	PL				Easter eggs?
4649	34	1883 10 05	Kaczmarek Antoni	subiekt ogrodniczy	60	trawa		grass		Droszew pod Sobótka, W. K. Poznańskie	PL		na zielono		Easter eggs?	green
13596	122	1884 03 16	Kosman Jan	nauczyciel	60	trawa		grass		nad dolnym biegiem Dunajca: Radłów, Biskupice Radłowskie, Wola Radłowska, Ruda, Zabawa, Zrochec [???], Żabno, Nidomice, Glów, Ilkowice, Sanoka, Sidlec, Bobrowniki, Rudka, Niwka	PL		na zielono		Easter eggs?
20852	182	1883 08 11	Mieczyński Alf.		61	trawy		grass		pow. Węgrowski, gub. Siedlecka	PL
1764	16	1883 08 23	Olsztyński A.	na wsi urodzony i wychowany	60	trawa zielona		grass		Podpniewki, pow. Pniewy, W. K. Poznańskie	PL		gotują z zieloną trawą	decocted	Easter eggs?	green
8034	73A	?	Pallan Stanisław	kierownik szkoły w Pilznie	60	trawa		grass		okolice Pilzna, wieś Dulczówka i Łęki	PL				Easter eggs?
8435	77	1883 08 10	Przybyłkiewicz J.	zastępca nauczyciela przy gimnazjum w Tarnowie	60	trawa		grass		okolice Tuchowa	PL				Easter eggs?
12032	110	1883 09 02	Twardowska Maria		60	trawa młoda		grass		Weleśnica, pow. Piński	PL		zielono		Easter eggs?	green
14869	139	1883 08 28	Fusek Wilhelm (1842-1914)	mgr farmacji; http://www.muzeum.biecz.pl/czasowe/wilhelm-fusek-powstaniec-styczniowy-i-pozytywista.html	60	drewno Camp…. [nieczytelne, może Campeszowe?]		Haematoxylum campechianum L.		Biecz	PL				Easter eggs?
19240	172	1883 10 20	Hempel Maria (1834-1904), polska florystka, etnografka. Autorka notatek florystycznych (m.in. z województwa chełmskiego) ogłaszanych na łamach Pamiętnika Fizjograficznego. Zielnik roślin z okolic Łukowa ofiarowała w 1880 Muzeum Komisji Fizjograficznej Akademii Umiejętności. Współpracowała z O. Kolbergiem, zbierając materiały etnograficzne z Chełmskiego.	florystka, etnografka	60	drzewo kampeszowe		Haematoxylum campechianum L.		Janowski powiat, Lubelska gub.	PL		kupują		Easter eggs?		they buy
25259	221	1883 08 19	Sembrzycki J.	br. inf.	60	anilina, fernambuk, kampesz		Haematoxylum campechianum L.		Mazury w Prusach	PL				Easter eggs ?
18123	163	1883 10 01	Trzcińska Aleksandra		60	drzewo kampeszczowe		Haematoxylum campechianum L.		Łyczkowice pow. Skierniewice	PL				Easter eggs?
17774	159	1883 09 29	K. W. Kr…	ksiądz	60	siano		hay		Kaliski i Wieluński pow., gub. Kaliska	PL				Easter eggs?
14577	136	1883 08 20	Kulinowski Józef	uczeń VII kl. Ginazjum w Tarnowie	60	siano		hay		okolice Wojnicza	PL		barwią pisanki		Easter eggs
16003	146	1883 09 26	Okolska Stanisława		60	siano		hay		Sieradzkie, powiat Łaski, wieś Zabłocie	PL		na brudno żółto		Easter eggs?	dirty yellow
22186	191	1883 10 30	Bzowski Stanisław - lek. Weterynarii i Sawicki - dr med.	lekarz weterynarii i lekarz med.	59	słonecznik		Helianthus annuus		Siedlce (i okolice w promieniu mili)	PL		na żółto			yellow
9454	83	1883 12 06	Dydyńska Julia	ziemianka?	60	jęczmień		Hordeum vulgare		Grąziowa nad Wiarem, pow. Dobromil	UA				Easter eggs?
9990	88	1883 09 20	Łoziński Florian	zastępca nauczyciela przy gimnazjum w Przemyślu	60		Hypericum perforatum [!]	Hypericum perforatum		Czortkowskie i Tarnopolskie	UA		kwiatem barwią wódkę	flowers	vodka
9991	88	1883 09 20	Łoziński Florian	zastępca nauczyciela przy gimnazjum w Przemyślu	60	trojca świataja	Hypericum perforatum [!]	Hypericum perforatum		Przemyskie	PL				Easter eggs?
8188	75	1883 08 10	Lippoman	?	60	orzechy włoskie		Juglans nigra		na "Mazurach", na "Rusi"	PL		łupki	walnut rind	Easter eggs?
7106	66	1883 07 29	Myszkowski Stanisław	nauczyciel ludowy	60	orzech		Juglans nigra		Jarosław, Cieszanów	PL		barwią łupą z orzecha	walnut rind	Easter eggs?
24762	218	1883 07 30	Liszewski Jan	br. inf. [rodowity Warmiak]	59	jałowiec		Juniperus communis		Warmia	PL		do barwienia wełny używają		wool
18395	165	1883 11 14	?	ziemianin/ka	59	mech		Lichenes		Suszyn, Stępów, Wola Stępowska, pow. Gostyń	PL		przędzę i wełnę lud barwi mchem z kamieni na kolor piernikowy	lichens		ginger-bread color
25207	220	1883 08 12	Buliński M.	br. inf.	59	mech		Lichenes		Polskie Brzozie, pow. Brodnicki	PL		rosnący na kamieniach - barwi się na brunatno	lichens		brown
25222	220 A	1883 09 10	Buliński M.	br. inf.	59	mech		Lichenes		Polskie Brzozie, pow. Brodnicki	PL		dawniej lud barwił przędzę i wełnę: brunatno - dębową korą i mchem rosnącym na kamieniach	lichens from stones		brown
1424	14	1883 08 17	Gajowiecki L.	ksiądz proboszcz	59	mech		Lichenes		Chodzież	PL		na oliwkowo, mech szary z kamieni zeskrobany - na czerwono	lichens		olive and red
25055	219	1883 08 29	Łęgowski Józef	(1852-1930), badacz kultury Pomorza, nauczyciel j. polskiego w gimnazjum w Wejherowie [http://www.liceum1.wejher.pl/index.php?kolor=0&menu=202], Prezesem TNT w latach 1920-1923 był dr Józef Łęgowski. [http://www.tnt.torun.pl/dzieje/dzieje.html]	59	mech [= porost]		Lichenes		Kaszuby (nazwy roślin w formie północnokaszubskiej)	PL		czasem używa się stary zwyczaj barwienia. Bierze się do tego porostów (mchu, jak lud mówi) z kory dębowej, porost ten Kaszubi nazywają "wilcz", daje on barwę brunatną. Podobno i coś z leszczyny i buku używają, ale czy korę, czy także porost, nie mogłem się dowiedzieć.	lichens		brown
25056	219	1883 08 29	Łęgowski Józef	(1852-1930), badacz kultury Pomorza, nauczyciel j. polskiego w gimnazjum w Wejherowie [http://www.liceum1.wejher.pl/index.php?kolor=0&menu=202], Prezesem TNT w latach 1920-1923 był dr Józef Łęgowski. [http://www.tnt.torun.pl/dzieje/dzieje.html]	59	wilcz [= porost]		Lichenes		Kaszuby (nazwy roślin w formie północnokaszubskiej)	PL		czasem używa się stary zwyczaj barwienia. Bierze się do tego porostów (mchu, jak lud mówi) z kory dębowej, porost ten Kaszubi nazywają "wilcz", daje on barwę brunatną. Podobno i coś z leszczyny i buku używają, ale czy korę, czy także porost, nie mogłem się dowiedzieć.	lichens from oak bark
23740	208	1883 10 24	Zieliński J.	nauczyciel w Collegium Marianum w Pelplinie	59	mech siwy z drzew		Lichenes		Kociewie	PL
1168	12	1883 08 24	Lewandowska Stanisława	właścicielka dóbr	60	len	Linum usitatissimum L.	Linum usitatissimum			PL?				Easter eggs?
5945	55	1883 07 25	Łękawski	mgr farmacji	60		Litospermum officinale	Litospermum officinale			PL		korzenimi do barwienia na czerwono	roots	Easter eggs?	red
20678	180 A	1883 08 22	Skarżyński Modest Aleksander	właściciel dóbr ziemskich w Gąsce	59	nogurje [= zonagurje] [lub nagwięć]	Lupinus [!]	Lupinus sp.?		Łukowska ziemia	PL
20677	180 A	1883 08 22	Skarżyński Modest Aleksander	właściciel dóbr ziemskich w Gąsce	59	zonagurje [= nagurje] [lub zonagwięć]	Lupinus [!]	Lupinus sp.?		Łukowska ziemia	PL
12145	110	1883 09 29	Twardowska Maria		60		Lycopodium clavatum [!]	Lycopodium clavatum		Weleśnica	PL		na zielono		Easter eggs?	green
20679	180 A	1883 08 22	Skarżyński Modest Aleksander	właściciel dóbr ziemskich w Gąsce	59	zeglen [= zielenica]	Lycopodium complanatum [!]	Lycopodium complanatum		Łukowska ziemia	PL
12139	110	1883 09 29	Twardowska Maria		59	zielenica	Lycopodium complanatum [!]	Lycopodium complanatum		Weleśnica	PL		daje farbę zieloną			green
21373	185	1883 09 05	Korycińska Aleksandra		59	swarzy baba		Lycopodium?		pow. Sokołowski, Węgrowski, Włodawski i Janowski, gub. Siedlecka	PL		len i bawełnę farbują na czerwono w zielu zwanym swarzy baba			red
10281	92	1883 09 16	Boberski Władysław	inspektor szkół miejskich we Lwowie	60	jabłoń		Malus spp.		Kopyczyńce	PL		kora z kwaśniej jabłoni [cały opis wykonania kraszanek]	bark	Easter eggs?
18592	166	1883 11 20	Bobrzyńska Bronisława	ziemianka?	59	jabłoń leśna		Malus spp.		Międzyleś, pow. Radzymin	PL		na czerwono - lebiodka (hodowana dawniej w każdym ogródku) w połączeniu z liśćmi leśnej jabłoni - kolor śliczny i trwały	leaf		red	beautiful and durable
10565	95	1883 08 08	Bogusiewicz Franciszek	nauczyciel ludowy	60	jabłoń		Malus spp.		Olszany okolice Przemyśla	PL		z kory, na żółto	bark	Easter eggs?	yellow
20322	178	1883 08 04	Bokdanowicz [lub Bohdanowicz] A.		60	jabłoń		Malus spp.		Biłgorajski powiat - część południowo-wschodnia	PL				Easter eggs?
21176	184	1883 08 20	Gulski Jan	adwokat przysięgły w Siedlcach	59	jabłoń		Malus spp.		wieś Niedźwiadki, gmina Tuchowicze, pow. Łukawski	PL		liście; odpowiedź Stanisława Konicznego	leaf
10182	90	1883 08 24	Hankiewicz Jan	?	60	jabłoń		Malus spp.		powiaty Mościski i Jaworowski	PL		barwią korzeniami ze słodkiej jabłoni	root	Easter eggs?
22953	197	1884 02 09	Jasieńska Maria		59	jabłoń		Malus spp.		wieś Brus koło Włodawy	PL		liść dzikiej jabłoni - na ciemno brązowo	leaf		dark brown
11493	106	1883 08 06	Laskarys Antonina z Zabiełłów		59	jabłoń		Malus spp.		Bobrujsk	BE		jabłoniowym liściem na żółto	leaf		yellow
23118	200	1883 10 01	Ligoń Julisz (1823-1889), śląski działacz społeczny, publicysta i poeta [http://pl.wikipedia.org/wiki/Juliusz_Ligo%C5%84]	śląski działacz społeczny, publicysta i poeta	59	jabłoń		Malus spp.		między Lublińcem a Woźnikami	PL		korą barwią	bark
10437	93	1883 08 16	Lubomęski Władysław		60	jabłoń		Malus spp.		na północ od Lwowa ku Żółkwi	UA				Easter eggs?
9989	88	1883 09 20	Łoziński Florian	zastępca nauczyciela przy gimnazjum w Przemyślu	60	kwaśnica [= dzika jabłoń]		Malus spp.		Czortkowskie i Tarnopolskie	UA		kora do barwienia jaj	bark	Easter eggs
18810	169	1883 11 14	Maciąg Michał		60	jabłoń		Malus spp.		powiat Krasnostawski: Turobin, Olszanka, Załawcze, Tarnawy, Huta, Gródek	PL		skóro zielono	bark	Easter eggs?	green
7105	66	1883 07 29	Myszkowski Stanisław	nauczyciel ludowy	60	jabłoń		Malus spp.		Jarosław, Cieszanów	PL		barwią korą z jabłoni słodkiej	bark	Easter eggs?
16212	146A	1883 11 05	Okolska Stanisława		59	jabłoń		Malus spp.		Dziwle	PL		liście - na zielono	leaf		green
15998	146	1883 09 26	Okolska Stanisława		59	jabłoń		Malus spp.		Sieradzkie, powiat Łaski, wieś Zabłocie	PL		do farbowania w domu wełny używają liści	leaf	wool
9718	85	1883 10 25	Rybaczyk A. M.	kierownik szkoły w Mikulińcach	60	jabłoń		Malus spp.		Mikulińce, Tarnopol, Zbaraż, Skałat, Nowesioło	UA		kora - na żółto	bark	Easter eggs?	yellow
20625	180	1883 08 05	Skarżyński Modest Aleksander	właściciel dóbr ziemskich w Gąsce	59	jabłonka		Malus spp.		Łukowska ziemia	PL		dawniej barwili przędzę liśćmi jabłonki (nerw środkowy i korzonek liścia czerwony) na czerwono	leaf (stalk and main nerve)		red
12446	112	1883 09 15	Woyniłłowiczówna Jadwiga		59	jabłonka		Malus spp.		wieś Lipów, pow. Rzeczycki, gub. Mińska	PL
16899	153	końcówka listu [od pyt. 42]			60	jabłoń		Malus spp.			PL?		w korze na żółto	bark	Easter eggs?	yellow
18591	166	1883 11 20	Bobrzyńska Bronisława	ziemianka?	59	lebiodka		Origanum vulgare		Międzyleś, pow. Radzymin	PL		na czerwono - lebiodka (hodowana dawniej w każdym ogródku) w połączeniu z liśćmi leśnej jabłoni - kolor śliczny i trwały			red
21012	183 A	1883 08 26	Horodyński Witold	były radca Towarzystwa Kredytowego	59	lebioda pusząca [czyli lebioda pachnąca]		Origanum vulgare		ziemia łukowska, Niedźwiadka	PL		dawniej kobiety same barwiły, na kolor czerwony			red	formerly
21044	183 B	1883 09 16	Horodyński Witold	były radca Towarzystwa Kredytowego	59	lebioda pusząca [czyli lebioda pachnąca]		Origanum vulgare			PL		ma być podobną do mięty, czerwono kwitnie, cała roślina pachnie			red
23024	198	1884 03 15	Puścion Jan	włościanin	59	lebiodka		Origanum vulgare		wieś Rażny, gmina Sadowne, pow. Węgrowski, gub. Siedlecka	PL		na kolor czerwony, zbierają je w lasach			red
21174	184	1883 08 20	Gulski Jan	adwokat przysięgły w Siedlcach	59	lebioda		Origanum vulgare?		wieś Niedźwiadki, gmina Tuchowicze, pow. Łukawski	PL		odpowiedź Stanisława Konicznego
20624	180	1883 08 05	Skarżyński Modest Aleksander	właściciel dóbr ziemskich w Gąsce	59	lebioda		Origanum vulgare?		Łukowska ziemia	PL		dawniej barwili przędzę na czerwono		yarn	red	formerly
2170	18, 19	1884 02 20	Kubaszewski Adam	ogrodnik u hrabiny Działyńskiej	59	glapi mak [= polny mak, mak zajęczy]	Papaver rhoeas [!]	Papaver rhoeas		okolice Pleszewa, W. K. Poznańskie	PL
2169	18, 19	1884 02 20	Kubaszewski Adam	ogrodnik u hrabiny Działyńskiej	59	mak zajęczy [= polny mak, glapi mak]	Papaver rhoeas [!]	Papaver rhoeas		okolice Pleszewa, W. K. Poznańskie	PL
2168	18, 19	1884 02 20	Kubaszewski Adam	ogrodnik u hrabiny Działyńskiej	59	polny mak [= mak zajęczy, glapi mak]	Papaver rhoeas [!]	Papaver rhoeas		okolice Pleszewa, W. K. Poznańskie	PL
9720	85	1883 10 25	Rybaczyk A. M.	kierownik szkoły w Mikulińcach	60	fasola czarna		Phaseolus? [black bean]		Mikulińce, Tarnopol, Zbaraż, Skałat, Nowesioło	UA		na fioletowo		Easter eggs?	violet
22756	196	1884 01 18	Matulewicz Jan		60	jabrzędź [= topola czarna]		Populus nigra		Maciejowice, pow. Garwoliński	PL		pączkami na zielono	buds	Easter eggs?	green
22602	195	1884 01 04	Kraszewska Antonina; Antonina Zofia Emma Kraszewska h. Jastrzębiec, (1861-1944) ur. wW Romanowie [http://www.sejm-wielki.pl/b.php?o=12.312.319; https://kraszewski.wordpress.com/2017/03/10/antonina-kraszewska/	ziemianka	60	topola		Populus sp.		wieś Romanów, pow. Włodawa	PL		w kotkach - na niebiesko	catkins	Easter eggs?	blue
16900	153	końcówka listu [od pyt. 42]			60	topola kanadyjska		Populus x canadensis			PL?		na zielono w berkach [???] z topoli kanadyjskiej		Easter eggs?	green
1765	16	1883 08 23	Olsztyński A.	na wsi urodzony i wychowany	61	czerwiec polski		Porphyrophora polonica		Podpniewki, pow. Pniewy, W. K. Poznańskie	PL		wcale już ludowi nie znany. W szkołach tylko, gdzie stary nauczyciel Polak, dzieciom o tem opowiada.				unknown now, only in stories
68		1883 07 26	Zenkteler W.	nauczyciel gimnazjum w Ostrowie	61	maściki		Porphyrophora polonica		Ostroróg pod Szamotułami	PL		zbierano dawniej robaczki t.zw. maściki i sprzedawano aptekarzom nie tylko w szamotulskiem, ale i w bukowskiem powiecie	they gathered worms called 'maściki' and sold to apothecaries not only in Szamotuły powiat but also in Buków powiat
7107	66	1883 07 29	Myszkowski Stanisław	nauczyciel ludowy	60	termentyla		Potentilla erecta ?		Jarosław, Cieszanów	PL		barwią termentylą z łykiem olszyny w ustach przegryzioną barwią laski na czerwono w pasy	together with alder phloem bitten with mouth	for dying walking sticks in red stripes
15125	141	1883 09 03	Russocki Stanisław	obywatel ziemski	60	śliwa		Prunus domestica			?		kora z drzewa śliwowego	bark	Easter eggs?
9456	83	1883 12 06	Dydyńska Julia	ziemianka?	60	tarnina		Prunus spinosa		Grąziowa nad Wiarem, pow. Dobromil	UA		korzeniem na czarno	root	Easter eggs?	black
12738	113	1883 09 04	Wais Kazimierz	uczeń VII kl. Gimnazjum	60	tarń		Prunus spinosa		Rymanów, pow. Sanok	PL		kolor jasno-zielony - w korze tarniowej	bark	Easter eggs?	bright green
16473	148	1884 04 24	Czarniecka Urszula		60	kocanki		Pulsatilla / Hepatica?		Silnica, pow. Radomsko, gub. Piotrkowska	PL		na niebiesko		Easter eggs?	blue
15633	145	1883 08 28	Czarniecka Wanda		60	kocanki [= sasanki]		Pulsatilla / Hepatica?		Noworadomskie, Częstochowskie, Wieluńskie	PL		na fiołkowo		Easter eggs?	violet
17439	157A	1883 10 13	Gdowski Antoni		60	kocanka		Pulsatilla / Hepatica?		Lisice nad Nerem, pow. Kolski, gub. Kaliska; Bielice, pow. Kutnowski, gub. Warszawska	PL		załączam kwiat zasuszonej kocanki, którą do farbowania użwają		Easter eggs?
17409	157	1883 09 16	Gdowski Antoni		60	Puls		Pulsatilla / Hepatica?		Lisice nad Nerem, pow. Kolski, gub. Kaliska; Bielice, pow. Kutnowski, gub. Warszawska	PL		na niebiesko		Easter eggs?	blue
3672	24	1883 11 22	Oświecimski Alfons		60	kocanki		Pulsatilla / Hepatica?		ostrzeszowski powiat	PL				Easter eggs?
16004	146	1883 09 26	Okolska Stanisława		60	sasanki	Anemone pratensis [!]	Pulsatilla cf pratensis		Sieradzkie, powiat Łaski, wieś Zabłocie	PL		na fiołkowo		Easter eggs?	violet
17963	160	1883 11 13	Gątkiewiczowa Klementyna		60	dzwonki liliowe [= kocanki]		Pulsatilla lub Hepatica?		Kaliskie	PL		wczesną wiosną rosną w lasach; na liliowo		Easter eggs?
15632	145	1883 08 28	Czarniecka Wanda		60	sasanki [= kocanki]		Pulsatilla sp.		Noworadomskie, Częstochowskie, Wieluńskie	PL		na fiołkowo		Easter eggs?
7287	67	1883 08 02	Skarszewski Franciszek Żuk		59	gruszki suche		Pyrus spp.		Rojówka, poczta Tęgoborze	PL		skórę barwią		leather
25206	220	1883 08 12	Buliński M.	br. inf.	59	dąb		Quercus spp.		Polskie Brzozie, pow. Brodnicki	PL		dziś rzadko, dawniej wiele częściej mianowicie dębową korą i różnemy żółtemy kwiatkamy	bark			very rarely, formerly more often
25221	220 A	1883 09 10	Buliński M.	br. inf.	59	dąb		Quercus spp.		Polskie Brzozie, pow. Brodnicki	PL		dawniej lud barwił przędzę i wełnę: brunatno - dębową korą i mchem rosnącym na kamieniach	bark		brown
22183	191	1883 10 30	Bzowski Stanisław - lek. Weterynarii i Sawicki - dr med.	lekarz weterynarii i lekarz med.	59	dąb		Quercus spp.		Siedlce (i okolice w promieniu mili)	PL		kora - na czarno	bark		black
24764	218	1883 07 30	Liszewski Jan	br. inf. [rodowity Warmiak]	59	dąb		Quercus spp.		Warmia	PL		kora, do barwienia wełny używają	bark	wool
5953	55	1883 07 25	Łękawski	mgr farmacji	60	dąb		Quercus spp.			PL		kora z solami żelaza daje barwnik czarny, tabaczkowy i czerwono brunatny na zapaski, spódnice i gorsety	bark with iron salts	aprons, skirts and corsets	tobacco, red and brown
9988	88	1883 09 20	Łoziński Florian	zastępca nauczyciela przy gimnazjum w Przemyślu	59	dąb		Quercus spp.		Czortkowskie i Tarnopolskie	UA		do barwienia - kora dębowa	bark
7104	66	1883 07 29	Myszkowski Stanisław	nauczyciel ludowy	60	dąb		Quercus spp.		Jarosław, Cieszanów	PL		barwią korą dębu	bark	Easter eggs?
16215	146A	1883 11 05	Okolska Stanisława		59	dąb		Quercus spp.		Dziwle	PL		kora - na brunatno	bark		brown
16001	146	1883 09 26	Okolska Stanisława		59	dąb		Quercus spp.		Sieradzkie, powiat Łaski, wieś Zabłocie	PL		do farbowania w domu wełny używają kory	bark	wool		at home
11763	108	1883 08 30	Słotwińska J.		59	dąb		Quercus spp.		Ihumeński powiat	BE		kora	bark
12447	112	1883 09 15	Woyniłłowiczówna Jadwiga		59	dąb		Quercus spp.		wieś Lipów, pow. Rzeczycki, gub. Mińska	PL
589	7	1883 09 05	Zikowski	lekarz	59	dąb		Quercus spp.		Kcynia, pow. Szubin, W. Ks. Poznańskie	PL		Barwią korą dębową, czarne jagody (w borze rosnące) przędzę lnianą i konopną, chociaż teraz wolą zanieść do farbiarzy celem barwienia.	bark	flax and cannabis yarn
21371	185	1883 09 05	Korycińska Aleksandra		59	sakłak		Rhamnus cathartica		pow. Sokołowski, Węgrowski, Włodawski i Janowski, gub. Siedlecka	PL		len i bawełnę farbują na bronzowo w sakłaku		flax and cotton	brown
10436	93	1883 08 16	Lubomęski Władysław		60	sakłak [sic!]		Rhamnus cathartica		na północ od Lwowa ku Żółkwi	UA				Easter eggs?
5947	55	1883 07 25	Łękawski	mgr farmacji	60	szkłak		Rhamnus cathartica			PL		jagody		Easter eggs?
1917	17	1883 08 25	Tetzlaff Wincenty	słuchacz medycyny	59	szakłak		Rhamnus cathartica		Młyny pod Strzelnem na Kujawach, W. K. Poznańskie	PL		staruszka powiada, że jej rodzice barwili wełnę i przędzę czarno szakłakiem, co jednakowoż chyba pomyłka, gdyż niedojrzałe jagody szakłaku dają trwałą żółtą, dojrzałe ciemno zieloną barwę.			black	formerly
5942	55	1883 07 25	Łękawski	mgr farmacji	60	marzanna		Rubia cf tinctoria		Litwa, Żmudź, Łódź, Pabianice, Ozorków	PL		korzenie, hodują tę roślinę w ogrodach	root	Easter eggs?		cultivated
19809	174	1883 08 18	Chrzanowski Apolinary	fabryka cukru w Józefowie koło Ożarowa Mazowieckiego pod Warszawą	59	mazonna		Rubia sp.		Janowski pow., Lubelska gub.	PL		wspominają tylko o mazonnie (zapewne Marzanna), że była kiedyś hodowana, lecz od lat wielu jej nie ma.				used to be cultivated
15417	144	1883 08 08	Milewska Aniela		59	marzanna [???]		Rubia sp.?		Koniński powiat, Sieradzki powiat, Warszawski powiat	PL		do farbowania
9715	85	1883 10 25	Rybaczyk A. M.	kierownik szkoły w Mikulińcach	59	szczaw dziki		Rumex sp.		Mikulińce, Tarnopol, Zbaraż, Skałat, Nowesioło	UA		na żółto			yellow
9714	85	1883 10 25	Rybaczyk A. M.	kierownik szkoły w Mikulińcach	59	kwaśnica		Rumex?		Mikulińce, Tarnopol, Zbaraż, Skałat, Nowesioło	UA		na żółto w korze kwaśnicy	bark		yellow
15035	140	1883 08 30	Stu… Maria	?	60	wierzba		Salix sp.		powiat w Tarnowie, Dębicy, Dąbrowie, Żabnie i Ropczycach	PL		kora z młodych gałązek	bark from young twigs	Easter eggs?
22955	197	1884 02 09	Jasieńska Maria		59	bez biały		Sambucus nigra		wieś Brus koło Włodawy	PL		jagody bzu białego barwia na ciemno	fruits		dark
5948	55	1883 07 25	Łękawski	mgr farmacji	60	bez		Sambucus nigra			PL				Easter eggs ?
7102	66	1883 07 29	Myszkowski Stanisław	nauczyciel ludowy	60	bez		Sambucus nigra		Jarosław, Cieszanów	PL		barwią korą bzu	bark	Easter eggs ?
9067	81	1884 09 21	Tomaszewska Marina		61	baznyk [= bez]		Sambucus nigra		Winniki w Samborskiem	PL		na fioletowo - odwarem jagód bzowych	fruit decocted		violet
9066	81	1884 09 21	Tomaszewska Marina		61	bez [= baznyk]		Sambucus nigra		Winniki w Samborskiem	PL		na fioletowo - odwarem jagód bzowych	fruit decocted
12143	110	1883 09 29	Twardowska Maria		59	kukułyca	Saponaria officinalis [!]	Saponaria officinalis		Weleśnica	PL		używa wierzchołków łodyg do mycia tkanin przed farbowaniem	tops of stalks	to clean textiles before dyeing
9570	84	1883 11 07	[podpis nieczytelny]		60	żyto		Secale cereale		pow. Buczacki	PL		młode - na zielono	young stalks	Easter eggs?	green
13450	121	1883 09 26	Bojakowski Nikodem	nauczuciel	60	żyto		Secale cereale		okolice Tarnowa ?	PL		liście zielone żyta - na zielono	young stalks	Easter eggs?	green
25208	220	1883 08 12	Buliński M.	br. inf.	60	żyto		Secale cereale		Polskie Brzozie, pow. Brodnicki	PL		młode - na zielono	young stalks	Easter eggs?	green
25224	220 A	1883 09 10	Buliński M.	br. inf.	60	żyto		Secale cereale		Polskie Brzozie, pow. Brodnicki	PL		na zielono		Easter eggs?	green
20250	177 A	1882 08 27	Chróściechowski Jan		60	żyto		Secale cereale		Lubelskie	PL		na blado zielony - w młodocianych liściach żyta	young stalks	Easter eggs?
16475	148	1884 04 24	Czarniecka Urszula		60	żyto		Secale cereale		Silnica, pow. Radomsko, gub. Piotrkowska	PL		na zielono		Easter eggs?	green
15630	145	1883 08 28	Czarniecka Wanda		60	żyto		Secale cereale		Noworadomskie, Częstochowskie, Wieluńskie	PL		na zielono		Easter eggs?	green
14868	139	1883 08 28	Fusek Wilhelm (1842-1914)	mgr farmacji; http://www.muzeum.biecz.pl/czasowe/wilhelm-fusek-powstaniec-styczniowy-i-pozytywista.html	60	żyto		Secale cereale		Biecz	PL		młodemi listkami	young stalks	Easter eggs?
17961	160	1883 11 13	Gątkiewiczowa Klementyna		60	żyto		Secale cereale		Kaliskie	PL				Easter eggs?	green
21015	183 A	1883 08 26	Horodyński Witold	były radca Towarzystwa Kredytowego	60	żyto		Secale cereale		ziemia łukowska, Niedźwiadka	PL		liśćmi	leaf	Easter eggs?
21773	188	1883 09 26	Husarzewska T.	krewna J. Rostafińskiego	59	żyto		Secale cereale		pow. Garwoliński	PL		dawniej farbowali na zielono do czego gotowali młode żyto	young plants		green
24199	211	1883 10 04	Kantak Antoni	br. inf.	60	żyto		Secale cereale		Kociewie	PL		świeże zielone	young stalks	Easter eggs?	green
5402	49	1883 08 12	Kawiecki Ignacy	dziennikarz gazet warszawskich	60	żyto		Secale cereale		Kaliskie	PL		na zielono		Easter eggs?	green
22599	195	1884 01 04	Kraszewska Antonina; Antonina Zofia Emma Kraszewska h. Jastrzębiec, (1861-1944) ur. wW Romanowie [http://www.sejm-wielki.pl/b.php?o=12.312.319; https://kraszewski.wordpress.com/2017/03/10/antonina-kraszewska/	ziemianka	60	żyto		Secale cereale		wieś Romanów, pow. Włodawa	PL				Easter eggs?
24770	218	1883 07 30	Liszewski Jan	br. inf. [rodowity Warmiak]	60	żyto		Secale cereale		Warmia	PL		na zielono - piórka od żyta świeżego	young stalks	Easter eggs?	green
24951	219	1883 08 29	Łęgowski Józef	(1852-1930), badacz kultury Pomorza, nauczyciel j. polskiego w gimnazjum w Wejherowie [http://www.liceum1.wejher.pl/index.php?kolor=0&menu=202], Prezesem TNT w latach 1920-1923 był dr Józef Łęgowski. [http://www.tnt.torun.pl/dzieje/dzieje.html]	60	żyto		Secale cereale		okolice Malborka	PL		młode	young stalks	Easter eggs?
8307	76A	1883 12 01	Łozińska Janina	ziemianka?	60	żyto		Secale cereale		Potok Turaszówka pod Krosnem	PL		zielone		Easter eggs?	green
18811	169	1883 11 14	Maciąg Michał		60	żyto		Secale cereale		powiat Krasnostawski: Turobin, Olszanka, Załawcze, Tarnawy, Huta, Gródek	PL		szczypiórkami zielonemi	stalks	Easter eggs?	green
22757	196	1884 01 18	Matulewicz Jan		60	żyto		Secale cereale		Maciejowice, pow. Garwoliński	PL		szczypiorkiem z żyta na zielono	young stalks	Easter eggs?	green
24511	215	1883 09 08	Michalski J.	nauczyciel	60	żyto		Secale cereale		Wischin, Wisin, pow. Kościerzki	PL		zielone młode	young stalks	Easter eggs?	green
21522	186	1883 09 01	Moczulski S.		60	żyto		Secale cereale		Przegaliny, pow. Radzyński, gub. Siedlecka	PL				Easter eggs?
16216	146A	1883 11 05	Okolska Stanisława		60	żyto		Secale cereale		Dziwle	PL		młode - na zielono	young stalks	Easter eggs?	green
8033	73A	?	Pallan Stanisław	kierownik szkoły w Pilznie	60	żyto zielone		Secale cereale		okolice Pilzna, wieś Dulczówka i Łęki	PL				Easter eggs?
25569	225	1883 07 30	Parczewski		60	żyto		Secale cereale		wieś Belno koło Świecka	PL	ozimina zielona			Easter eggs?
20770	181	1883 08 06	Poleski S.	?	60	żyto		Secale cereale		okolice Siedlec, ziemia Liwska	PL		czasem zieloną trawą żyta	young stalks	Easter eggs?	green
16756	151	1883 08 09	Połkotycki Wł.	nauczuciel gimnazjum IV w Warszawie	60	żyto		Secale cereale			PL		zielone listki	leaf	Easter eggs?	green
9807	86	1883 09 30	Prysak Piotr	profesor ck. Seminarium nauczycielskiego żeńskiego w Krakowie	60	żyto		Secale cereale		pow. Monasterzyska, Buczacz i Podhajce	PL		liściem	leaf	Easter eggs?
25801	227	1883 09 01	Rojewska Franciszka Jadwiga, lat 65, autor listu: dr Władysław Semerau, lekarz, list wysłany z miejscowości Ruszczuk w Bułgarii		60	żyto		Secale cereale		wieś Tylice, pow. Lubawski, Prusy Królewskie	PL		młode - na zielono	young stalks	Easter eggs?	green
18006	162		Rostafińska Wilhelmina		60	żyto		Secale cereale		Warszawskie	PL		niedojrzałe na zielono	immature plants	Easter eggs?	green
9717	85	1883 10 25	Rybaczyk A. M.	kierownik szkoły w Mikulińcach	60	żyto		Secale cereale		Mikulińce, Tarnopol, Zbaraż, Skałat, Nowesioło	UA		młode	young stalks	Easter eggs?
25257	221	1883 08 19	Sembrzycki J.	br. inf.	60	żyto		Secale cereale		Mazury w Prusach	PL	zielone			Easter eggs?
20630	180	1883 08 05	Skarżyński Modest Aleksander	właściciel dóbr ziemskich w Gąsce	60	żyto		Secale cereale		Łukowska ziemia	PL		piórkami młodego żyta - na zielono	young stalks	Easter eggs?	green
15034	140	1883 08 30	Stu… Maria	?	60	żyto		Secale cereale		powiat w Tarnowie, Dębicy, Dąbrowie, Żabnie i Ropczycach	PL				Easter eggs?
24314	212	1883 09 28	Szreder [Schröder] Anna	br. inf.	60	żyto		Secale cereale		Kobusewo (pod Kartuzami)	PL		zielone		Easter eggs?	green
17248	156	1883 08 29	Szymański Antoni	student Wydziału Prawa Uniwersytetu Warszawskiego	60	żyto		Secale cereale		Karczew, pow. Kolski, gub. Kaliska	PL		na zielono		Easter eggs?	green
9069	81	1884 09 21	Tomaszewska Marina		61	żyto		Secale cereale		Winniki w Samborskiem	PL		na zielono z listków ozimego żyta	autumn sown rye - leaf		green
18121	163	1883 10 01	Trzcińska Aleksandra		60	żyto		Secale cereale		Łyczkowice pow. Skierniewice	PL				Easter eggs?
21633	187	1883 09 02	Zaleski Ł.	ziemianin [?]	60	żyto		Secale cereale		wieś Krzymosze, pow. Siedlce	PL		szczypiórami - na zielono	young stalks	Easter eggs?	green
20321	178	1883 08 04	Bokdanowicz [lub Bohdanowicz] A.		59	żółkwiło	Serratula tinctoria [oznaczenie Rostafińskiego]	Serratula tinctoria		Biłgorajski powiat - część południowo-wschodnia	PL		wełniane wyroby farbuje niekiedy na kolor żółty odwarem z rośliny zwanej żółkwiło, której liść i kwiat przy niniejszym załączam		wool	yellow
25609	226	1883 09 13	Pińkowski Bolesław	aptekarz w Kartuzach	60	ziemniaki		Solanum tuberosum		Kartuzy, Kaszuby	PL		oskórkami ziemniakowemi	potato peelings	Easter eggs?
16800	152	1883 12 08	Zagórski		60	jarzębina		Sorbus aucuparia		Wołyń	PL		kora - na ciemno żółto	bark	Easter eggs?	dark yellow
21772	188	1883 09 26	Husarzewska T.	krewna J. Rostafińskiego	59	koperwas		sulfate		pow. Garwoliński	PL		lud biedniejszy barwi przędzę lnianą na czarny kolor		flax yarn	black	poorer people
21828	189	1883 09 26	Janiszewska [?] Marya	siostrzenica J. Rostafińskiego, zwracałą się do niego: kochany wóju	59	koperwas i jaka farba kupowana w sklepach		sulfate		Kamieniec [Siedleckie]	PL		dawniej, dziś oddają do farby na rozmaite kolory				formerly
24765	218	1883 07 30	Liszewski Jan	br. inf. [rodowity Warmiak]	59	koperwas		sulfate		Warmia	PL		do barwienia wełny używają		wool
24768	218	1883 07 30	Liszewski Jan	br. inf. [rodowity Warmiak]	59	koperwas		sulfate		Warmia	PL		do barwienia przędzy używają		yarn
10337	92	1883 12 25	Boberski Władysław	inspektor szkół miejskich we Lwowie	59	kupczaki pełne	Tagetes [!]	Tagetes cf patula		Iwanków koło Borszczowa	UA		barwią wełnę na czerwono		wool	red
11944	109C	1883 10 20	Ossowski Antoni		61	macierduszka [= czerwiec polski]		Thymus or Origanum vulgare		Kuchcice, pow. Ihumeń	BE		zbierają dla farbowania wełnianej przędzy na kolor brudno czerwony.			dirty red
10236	92	1883 08 16	Boberski Władysław	inspektor szkół miejskich we Lwowie	59	matyrynka		Thymus serpyllum s.l.		Czortkowskie	UA		barwią wełne za pomocą "matyrynki"		wool
22954	197	1884 02 09	Jasieńska Maria		59	materynka [= macierzanka]		Thymus serpyllum s.l.		wieś Brus koło Włodawy	PL		na ciemno brązowo			dark brown
12445	112	1883 09 15	Woyniłłowiczówna Jadwiga		59	macierzanka		Thymus serpyllum s.l.		wieś Lipów, pow. Rzeczycki, gub. Mińska	PL
11943	109C	1883 10 20	Ossowski Antoni		61			Thymus sp.		Kuchcice, pow. Ihumeń	BE		zbierają dla farbowania wełnianej przędzy na kolor brudno czerwony.		wool yarn	dirty red
18396	165	1883 11 14	?	ziemianin/ka	59	pszenica		Triticum sp.		Suszyn, Stępów, Wola Stępowska, pow. Gostyń	PL		na zielono			green
19812	174	1883 08 18	Chrzanowski Apolinary	fabryka cukru w Józefowie koło Ożarowa Mazowieckiego pod Warszawą	60	pszenica		Triticum sp.		Janowski pow., Lubelska gub.	PL	niekiedy	odwarem z listków na zielono	leafs - decoction	Easter eggs?	green
21016	183 A	1883 08 26	Horodyński Witold	były radca Towarzystwa Kredytowego	60	pszenica		Triticum sp.		ziemia łukowska, Niedźwiadka	PL		liśćmi	leaf	Easter eggs?
20362	179	1883 08 13	Kołaczkowski Feliks	ogrodnik spod Lublina	60	pszenica		Triticum sp.		?	PL				Easter eggs?
4177	31	1884 12	Zakrzewscy	właściciele folwarku	60	pszenica		Triticum sp.		Ostrowite Trzemeszyńskie lub Pleszewskie	PL		na zielono		Easter eggs?	green
21634	187	1883 09 02	Zaleski Ł.	ziemianin [?]	60	pszenica		Triticum sp.		wieś Krzymosze, pow. Siedlce	PL		szczypiórami - na zielono	stalks	Easter eggs?	green
18594	166	1883 11 20	Bobrzyńska Bronisława	ziemianka?	59	farba		urine		Międzyleś, pow. Radzymin	PL		na niebiesko - krasili kupną farbą niebieską, ale ponieważ ta farba blakła od słońca i puszczała od deszczu, gospodynie doszły doświadczeniem do utrwalania koloru mocząc przędziwo po ufarbowaniu w urynie. W tym celu obstalowywano u zduna wielką misę z dwoma uszami przechowywaną starannie od roku do roku w każdym domu włościańskim do wiadomego użytku. Wszyscy starsi uczestniczyli w tej czynności, …	urine		blue	in blue - they painted with commercial blue paint, but because this paint faded from the sun and let go from the rain, the housewives came up with experience to fix the color by soaking the yarn after dyeing in urine. For this purpose, a large bowl with two handles was ordered by the stove fitter, carefully stored from year to year in every peasant house for known use. All the elders participated…
20323	178	1883 08 04	Bokdanowicz [lub Bohdanowicz] A.		60	pokrzywa		Urtica dioica		Biłgorajski powiat - część południowo-wschodnia	PL				Easter eggs?
21403	185 A	1884 03 22	Korycińska Aleksandra		60	pokrzywa		Urtica dioica		Jeziora, gub. Grodzieńska	BE		jaja farbują		Easter eggs
18596	166	1883 11 20	Bobrzyńska Bronisława	ziemianka?	59	jagody czarne		Vaccinium myrtillus		Międzyleś, pow. Radzymin	PL		Chustki "kramne" na głowę nie były dawniej (przed 20-30 laty) używane. Brało się kawał lnianego płótna doskonale wybielonego, krajało na krzyżową chusteczkę, jagodami czarnemi krasiło kwiateczki i była śliczna chustka do kościoła. Dziś chyba staruszkę "dawnej mody" w białej płóciennej chustce zobaczysz.	fruit	to paint flowers on flax textiles to make kerchiefs	dark
17959	160	1883 11 13	Gątkiewiczowa Klementyna		59	jagody czarne		Vaccinium myrtillus		Kaliskie	PL		sok, dawniej	juice
11235	104	1883 07 29	Łęski Michał		59	czernica	Vaccinium myrtillus [!]	Vaccinium myrtillus		Naliboki, pow. Miński	PL		barwi nici		threads
590	7	1883 09 05	Zikowski	lekarz	59	czarne jagody		Vaccinium myrtillus		Kcynia, pow. Szubin, W. Ks. Poznańskie	PL		Barwią korą dębową, czarne jagody (w borze rosnące) przędzę lnianą i konopną, chociaż teraz wolą zanieść do farbiarzy celem barwienia.	fruit	flax and cannabis yarn
12033	110	1883 09 02	Twardowska Maria		60	czernice		Vaccinium myrtillus?		Weleśnica, pow. Piński	PL		suszonymi - na czarno	dried [fruit?]	Easter eggs?	black
5949	55	1883 07 25	Łękawski	mgr farmacji	60		Vaccinium	Vaccinium sp.			PL		po ususzeniu, rozpuszczają barwnik w spirytusie i tym płynem farbują wełnę i len z dodatkiem ałunu	dried [fruit] diluted in spirit with alum added	wool and flax
11234	104	1883 07 29	Łęski Michał		59	maczało	Vaccinium uliginosum [!]	Vaccinium uliginosum		Naliboki, pow. Miński	PL		barwi nici		threads
9065	81	1884 09 21	Tomaszewska Marina		61	kalina		Viburnum opulus		Winniki w Samborskiem	PL		na czerwono - odwarem jagód z kaliny	fruit decocted		red
10779	100	1883 07 26	Parylak Piotr	profesor gimnazjalny w Stanisławowie [R. Skręt, 1980. Parylak Piotr (1846-1916). PSB 25: ……]	60	barwinek		Vinca minor?			UA		na zielono		Easter eggs ?	green
9455	83	1883 12 06	Dydyńska Julia	ziemianka?	60	fiołki		Viola?		Grąziowa nad Wiarem, pow. Dobromil	UA		na fiołkowo		Easter eggs?	violet
12737	113	1883 09 04	Wais Kazimierz	uczeń VII kl. Gimnazjum	60	fiołki		Viola?		Rymanów, pow. Sanok	PL		kolor niebieski		Easter eggs?	blue
13448	121	1883 09 26	Bojakowski Nikodem	nauczuciel	59					Andrychów	PL		lud sam wyrabia płótna i barwi je
13452	121	1883 09 26	Bojakowski Nikodem	nauczuciel	60	fernebuk				okolice Tarnowa ?	PL		na czerwono		Easter eggs?	red
20325	178	1883 08 04	Bokdanowicz [lub Bohdanowicz] A.		60	zielenica				Biłgorajski powiat - część południowo-wschodnia	PL		jakieś ziele leśnie (dostać nie mogłam)		Easter eggs?
20240	177	1883 07 26	Chróściechowski Jan		59	wiórka				Lubelskie	PL		do farbowania na granatowo, kupują po sklepach i handlach korzennych			dark blue	in shops
20248	177 A	1882 08 27	Chróściechowski Jan		60	wiórki Mryszelii [??????]				Lubelskie	PL		na kolor brązowy		Easter eggs?
11374	105	1883 08 03	Czarnocka Helena		59	farnabuk [farba]				Nieśwież, Słuck, Mińsk	PL		kolor czerwony			red
11375	105	1883 08 03	Czarnocka Helena		59	maliniak [farba kupowana w miasteczkach]				Nieśwież, Słuck, Mińsk	PL		kolor amarantowy			amaranth
11377	105	1883 08 03	Czarnocka Helena		60	bierest				Nieśwież, Słuck, Mińsk	PL		jaja wielkanocne farbują		Easter eggs
13948	126	1883 11 08	Groblewski M.		60	kraska				Sandecki powiat	PL		kupiona w mieście		Easter eggs?		bought in town
21111	184	1883 08 20	Gulski Jan	adwokat przysięgły w Siedlcach	60	dereza				wieś Żuki, gmina Międzyleś, powiatuBialski	PL		odpowiedź Pawła Szopieluka, sołtysa wsi Żuki do dóbr hr. Zamoyskiego Kodeń należącej, gminy Międzyleś, powiatu Bialskiego		Easter eggs?
21110	184	1883 08 20	Gulski Jan	adwokat przysięgły w Siedlcach	60	poterucha				wieś Żuki, gmina Międzyleś, powiatuBialski	PL		odpowiedź Pawła Szopieluka, sołtysa wsi Żuki do dóbr hr. Zamoyskiego Kodeń należącej, gminy Międzyleś, powiatu Bialskiego		Easter eggs?
14552	135	1883 08 14	J.T.	?	60	krasia				okolice Sokołówa, Leżajska, Rudnika	PL		farba	paint	Easter eggs?
184	1	1883 07 30	Januchowski J. A.		60					Księstwo Poznańskie	PL		zielony bywa za pomocą oziminy wywołany na jajku	young stalks	Easter eggs	green
312	2	1883 08 01	Jaworowicz Kazimierz	nauczyciel w Różniatach koło Kruszwicy	60					Różniaty koło Kruszwicy	PL		barwią oziminą	young stalks	Easter eggs?
17772	159	1883 09 29	K. W. Kr…	ksiądz	59					Kaliski i Wieluński pow., gub. Kaliska	PL		[opis farbowania skór przy pomocy żelaza i koperwasu]
13731	123	1883 10 01	Kijeński St.		59					Wola Wadowska, Smyków, Bór, Wierzchowiny, Kądzielna, koło Radomyśla, pow. Mielecki	PL		nie barwi, lecz kupuje gotową "krasiznę"				bought in shops
13732	123	1883 10 01	Kijeński St.		60					Wola Wadowska, Smyków, Bór, Wierzchowiny, Kądzielna, koło Radomyśla, pow. Mielecki	PL		tu barwione nieznane		Easter eggs		dying eggs unknown
21406	185 A	1884 03 22	Korycińska Aleksandra		60	zielenica				Jeziora, gub. Grodzieńska	BE		w lesie zbierają; jaja farbują		Easter eggs
13597	122	1884 03 16	Kosman Jan	nauczyciel	60					nad dolnym biegiem Dunajca: Radłów, Biskupice Radłowskie, Wola Radłowska, Ruda, Zabawa, Zrochec [???], Żabno, Nidomice, Glów, Ilkowice, Sanoka, Sidlec, Bobrowniki, Rudka, Niwka	PL		Pisanek wielkanocnych lud wcale nie zna. Z jaj ugotowanych zdejmują skorupę przed święceniem, bo inaczej święcenie byłoby nieważne. Pisanki jest to zwyczaj miejski pojawiający się wprawdzie dzisiaj na wsi w pobliżu miast i miasteczek.		Easter eggs?
22598	195	1884 01 04	Kraszewska Antonina; Antonina Zofia Emma Kraszewska h. Jastrzębiec, (1861-1944) ur. wW Romanowie [http://www.sejm-wielki.pl/b.php?o=12.312.319; https://kraszewski.wordpress.com/2017/03/10/antonina-kraszewska/	ziemianka	60	cebulnik				wieś Romanów, pow. Włodawa	PL				Easter eggs?
22601	195	1884 01 04	Kraszewska Antonina; Antonina Zofia Emma Kraszewska h. Jastrzębiec, (1861-1944) ur. wW Romanowie [http://www.sejm-wielki.pl/b.php?o=12.312.319; https://kraszewski.wordpress.com/2017/03/10/antonina-kraszewska/	ziemianka	60	mana				wieś Romanów, pow. Włodawa	PL		farba kupna - na czerwono		Easter eggs?		paint bought in shops
24769	218	1883 07 30	Liszewski Jan	br. inf. [rodowity Warmiak]	59	czarna "fabra"				Warmia	PL		do barwienia przędzy używają		yarn
24772	218	1883 07 30	Liszewski Jan	br. inf. [rodowity Warmiak]	60	farba liliowa				Warmia	PL		na modro		Easter eggs?	blue
6637	59	1883 07 19	Malisz Bronisław	kandydat notarialny	60						PL?		pisanki barwią kraśką		Easter eggs
10488	94	1883 08 09	Strzelecka Aurelia	żona radcy sądu obwodowego	60					wschodnia Galicja	PL		[opis robienia pisanek]		Easter eggs
18119	163	1883 10 01	Trzcińska Aleksandra		59					Łyczkowice pow. Skierniewice	PL		wolą oddawać do farbiarzy czyli tak zwanych w ich narzeczu "krosiorzy"				they dont do it themselves
